# Supplementary material for: Uncovering the Effect of SARS-CoV-2 on Liver Metabolism via Genome-Scale Metabolic Modeling for Reprogramming and Therapeutic Strategies
Source: ACS Omega. 2024 Mar 22;9(13):15535–46. doi: 10.1021/acsomega.4c00392 (PMC10993323; doi:10.1021/acsomega.4c00392)
Supplement: Supplementary file 1 — ao4c00392_si_001.zip [file ao4c00392_si_001.zip]

Archive with 3 entries (2 files):
- Supplementary data 1/
- Supplementary data 1/iHepatocytes2434.mat
- Supplementary data 1/iHepatocytesCovid2406.mat
