# Supplementary material for: Uncovering the Effect of SARS-CoV-2 on Liver Metabolism via Genome-Scale Metabolic Modeling for Reprogramming and Therapeutic Strategies
Source: ACS Omega. 2024 Mar 22;9(13):15535–46. doi: 10.1021/acsomega.4c00392 (PMC10993323; doi:10.1021/acsomega.4c00392)
Supplement: Supplementary file 2 — ao4c00392_si_002.xlsx [file ao4c00392_si_002.xlsx]

## Sheet: S1
Supporting Information
Uncovering the Effect of SARS-CoV-2 on Liver Metabolism via Genome-Scale Metabolic Modeling for Reprogramming and Therapeutic Strategies
Mustafa Sertbas 1 and Kutlu O. Ulgen 1,*
1Department of Chemical Engineering, Bogazici University, 34342 Istanbul, Turkey
* Correspondence: Email: ulgenk@bogazici.edu.tr
Table of Contents
S1: Title page
S2: Metabolic flux distribution of uninfected hepatocytes

## Sheet: S2
Reaction Name	Subsystems	Reaction Formula	Flux (mmol/(gDW.h))
MAR06622	'Pyrimidine metabolism'	'thioredoxin[n] + UTP[n] => dUTP[n] + H2O[n] + oxidized thioredoxin[n]'	3.8024e-11
MAR07172	'O-glycan metabolism'	'CMP-N-acetylneuraminate[g] + sialyl-T antigen[g] => CMP[g] + disialyl-T antigen[g] + H+[g]'	0
MAR07183	'O-glycan metabolism'	'CMP-N-acetylneuraminate[g] + Tn-antigen[g] => CMP[g] + H+[g] + sialyl-Tn antigen[g]'	0
MAR08257	'O-glycan metabolism'	'Tn-antigen[g] + UDP-N-acetylglucosamine[g] => core 6[g] + H+[g] + UDP[g]'	0
MAR05164	'Protein assembly'	'2094 ATP[c] + 52 glycyl-tRNA(gly)[c] + 2095 H2O[c] + 61 L-alanyl-tRNA(ala)[c] + 27 L-arginyl-tRNA(arg)[c] + 34 L-asparaginyl-tRNA(asn)[c] + 45 L-aspartyl-tRNA(asp)[c] + 40 L-cysteinyl-tRNA(cys)[c] + 17 L-glutaminyl-tRNA(gln)[c] + 42 L-glutamyl-tRNA(glu)[c] + 19 L-histidyl-tRNA(his)[c] + 15 L-isoleucyl-tRNA(ile)[c] + 65 L-leucyl-tRNA(leu)[c] + 58 L-lysyl-tRNA(lys)[c] + 10 L-methionyl-tRNA(met)[c]…	0
MAR05170	'Protein assembly'	'579 ATP[c] + 13 glycyl-tRNA(gly)[c] + 580 H2O[c] + 10 L-alanyl-tRNA(ala)[c] + 4 L-arginyl-tRNA(arg)[c] + 3 L-asparaginyl-tRNA(asn)[c] + 9 L-aspartyl-tRNA(asp)[c] + 8 L-cysteinyl-tRNA(cys)[c] + 4 L-glutaminyl-tRNA(gln)[c] + 11 L-glutamyl-tRNA(glu)[c] + 3 L-histidyl-tRNA(his)[c] + 12 L-isoleucyl-tRNA(ile)[c] + 28 L-leucyl-tRNA(leu)[c] + 11 L-lysyl-tRNA(lys)[c] + 4 L-methionyl-tRNA(met)[c] + 5 L-ph…	3.68901e-14
MAR09735	'Protein modification'	'[protein]-L-citrulline[c] + H2O[c] => [protein][c] + citrulline[c]'	1.86362e-11
MAR07622	'Protein modification'	'[protein]-L-arginine[c] + H2O[c] => [protein]-L-citrulline[c] + NH4+[c]'	1.86362e-11
MAR05286	'Protein degradation'	'192 ATP[l] + GM2A[l] + 384 H2O[l] => 192 ADP[l] + 10 alanine[l] + 4 arginine[l] + 3 asparagine[l] + 9 aspartate[l] + 8 cysteine[l] + 11 glutamate[l] + 4 glutamine[l] + 13 glycine[l] + 197 H+[l] + 3 histidine[l] + 12 isoleucine[l] + 28 leucine[l] + 11 lysine[l] + 4 methionine[l] + 5 phenylalanine[l] + 192 Pi[l] + 19 proline[l] + 20 serine[l] + 10 threonine[l] + 3 tryptophan[l] + 4 tyrosine[l] + 1…	3.68901e-14
MAR08409	'ROS detoxification'	'2 H+[s] + 2 O2-[s] => H2O2[s] + O2[s]'	4.71421e-11
MAR02557	'Omega-3 fatty acid metabolism'	'EPA[c] + O2[c] => 15(R)-HpEPE[c]'	5.95593e-11
MAR02560	'Omega-3 fatty acid metabolism'	'15(R)-HEPE[c] + H2O[c] <=> 15(R)-HpEPE[c] + 2 H+[c]'	-2.18843e-11
MAR02566	'Omega-3 fatty acid metabolism'	'EPA[n] + O2[n] => 15(R)-HpEPE[n]'	0
MAR00979	'Arachidonic acid metabolism'	'5-oxo-12-HETE[c] <=> 5-oxo-6-trans-LTB4[c]'	-9.88238e-16
MAR00995	'Arachidonic acid metabolism'	'arachidonate[c] + H+[c] + NADPH[c] + O2[c] => 15(R)-HETE[c] + H2O[c] + NADP+[c]'	0
MAR00996	'Arachidonic acid metabolism'	'arachidonate[p] + H+[p] + NADPH[p] + O2[p] => 15(R)-HETE[p] + H2O[p] + NADP+[p]'	0
MAR00997	'Arachidonic acid metabolism'	'arachidonate[r] + H+[r] + NADPH[r] + O2[r] => 15(R)-HETE[r] + H2O[r] + NADP+[r]'	0
MAR08557	'Eicosanoid metabolism'	'arachidonate[c] + H+[c] + NADPH[c] + 2 O2[c] => H2O[c] + NADP+[c] + prostaglandin H2[c]'	2.11893e-11
MAR08558	'Eicosanoid metabolism'	'arachidonate[r] + H+[r] + NADPH[r] + 2 O2[r] => H2O[r] + NADP+[r] + prostaglandin H2[r]'	0
MAR07937	'Steroid metabolism'	'H+[r] + NADPH[r] + O2[r] + progesterone[r] => 17alpha-hydroxyprogesterone[r] + H2O[r] + NADP+[r]'	0
MAR08176	'Sphingolipid metabolism'	'CMP-N-acetylneuraminate[g] + GT1c[g] => CMP[g] + GQ1c[g] + H+[g]'	0
MAR08187	'Sphingolipid metabolism'	'GT2[g] + UDP-galactose[g] => GT1c[g] + H+[g] + UDP[g]'	0
MAR08192	'Sphingolipid metabolism'	'GT3[g] + UDP-N-acetyl-D-galactosamine[g] => GT2[g] + H+[g] + UDP[g]'	0
MAR00842	'Glycosphingolipid biosynthesis-ganglio series'	'GD3[c] + UDP-N-acetyl-D-galactosamine[c] => GD2[c] + H+[c] + UDP[c]'	0
MAR00843	'Glycosphingolipid biosynthesis-ganglio series'	'GD2[c] + UDP-galactose[c] => GD1b[c] + H+[c] + UDP[c]'	0
MAR00919	'Glycosphingolipid metabolism'	'ceramide pool[c] + UDP-galactose[c] => D-galactosyl-N-acylsphingosine[c] + H+[c] + UDP[c]'	2.65593e-11
MAR00920	'Glycosphingolipid metabolism'	'ceramide pool[g] + UDP-galactose[g] => D-galactosyl-N-acylsphingosine[g] + H+[g] + UDP[g]'	0
MAR08403	'Glycosylphosphatidylinositol (GPI)-anchor biosynthesis'	'em2emgacpail_prot heparan sulfate[r] + H2O[r] => dem2emgacpail_prot heparan sulfate[r] + H+[r] + palmitate[r]'	0
MAR08405	'Glycosylphosphatidylinositol (GPI)-anchor biosynthesis'	'gpi_prot heparan sulfate[r] + H2O[r] => dgpi_prot heparan sulfate[r] + H+[r] + palmitate[r]'	0
MAR01981	'Glucocorticoid biosynthesis'	'H+[c] + NADPH[c] + O2[c] + progesterone[c] => 17alpha-hydroxyprogesterone[c] + H2O[c] + NADP+[c]'	1.02006e-11
MAR01305	'Prostaglandin biosynthesis'	'arachidonate[r] + 2 O2[r] => prostaglandin G2[r]'	0
MAR01307	'Prostaglandin biosynthesis'	'2 H+[r] + prostaglandin G2[r] => H2O[r] + prostaglandin H2[r]'	0
MAR01350	'Prostaglandin biosynthesis'	'2-arachidonoylglycerol[c] + O2[c] => 12-hydroperoxyeicosatetraenoate-glyceryl-ester[c]'	0
MAR01390	'Prostaglandin biosynthesis'	'dihomo-gamma-linolenate[c] + 2 O2[c] => prostaglandin G1[c]'	1.69616e-11
MAR01391	'Prostaglandin biosynthesis'	'dihomo-gamma-linolenate[r] + 2 O2[r] => prostaglandin G1[r]'	0
MAR01393	'Prostaglandin biosynthesis'	'2 H+[r] + prostaglandin G1[r] <=> H2O[r] + prostaglandin H1[r]'	0
MAR07220	'Chondroitin / heparan sulfate biosynthesis'	'heparan sulfate, precursor 13[g] + PAPS[g] => H+[g] + heparan sulfate, precursor 14[g] + PAP[g]'	0
MAR07221	'Chondroitin / heparan sulfate biosynthesis'	'heparan sulfate, precursor 14[g] + PAPS[g] => H+[g] + heparan sulfate, precursor 15[g] + PAP[g]'	0
MAR07222	'Chondroitin / heparan sulfate biosynthesis'	'heparan sulfate, precursor 15[g] + PAPS[g] => H+[g] + heparan sulfate proteoglycan[g] + PAP[g]'	0
MAR08319	'Blood group biosynthesis'	'acngalacglcgalgluside heparan sulfate[g] + GDP-L-fucose[g] => GDP[g] + H+[g] + IV3Neu5Ac,III4Fuc-Lc4Cer[g]'	0
MAR05247	'Pool reactions'	'chylomicron remnant[l] => 2-lysolecithin pool[l] + apoB48[l] + apoE[l] + 2 cholesterol[l] + 3 cholesterol-ester pool[l] + 2 H+[l] + PC-LD pool[l] + PE-LD pool[l] + PI pool[l] + PS-LD pool[l] + SM pool[l] + 90 TAG-chylomicron pool[l]'	0
MAR05314	'Transport reactions'	'Na+[s] + valine[s] => Na+[c] + valine[c]'	1.7368e-10
MAR05316	'Transport reactions'	'isoleucine[s] + Na+[s] => isoleucine[c] + Na+[c]'	1.8372e-10
MAR05317	'Transport reactions'	'Na+[s] + tryptophan[s] => Na+[c] + tryptophan[c]'	1.92387e-10
MAR05318	'Transport reactions'	'Na+[s] + tyrosine[s] => Na+[c] + tyrosine[c]'	1.73793e-10
MAR06101	'Transport reactions'	'HCO3-[c] + prostaglandin E2[s] => HCO3-[s] + prostaglandin E2[c]'	1.16675
MAR06268	'Transport reactions'	'prostaglandin E1[s] => prostaglandin E1[c]'	1.11747
MAR07905	'Transport reactions'	'ADP-ribose[c] <=> ADP-ribose[s]'	4.50301
MAR08629	'Transport reactions'	'arginine[s] + Na+[s] => arginine[c] + Na+[c]'	1.48852e-10
MAR08730	'Transport reactions'	'ATP[c] + H2O[c] + riboflavin[s] => ADP[c] + H+[c] + Pi[c] + riboflavin[c]'	8.51336e-12
MAR01145	'Transport reactions'	'5-oxo-6-trans-LTB4[c] <=> 5-oxo-6-trans-LTB4[m]'	-1.53712e-15
MAR01144	'Transport reactions'	'5-oxo-6-trans-LTB4[c] <=> 5-oxo-6-trans-LTB4[p]'	5.48882e-16
MAR09179	'Transport reactions'	'D-ornithine[c] <=> D-ornithine[p]'	0.810243
MAR06617	'Transport reactions'	'thioredoxin[c] <=> thioredoxin[n]'	8.84611e-18
MAR06619	'Transport reactions'	'oxidized thioredoxin[c] <=> oxidized thioredoxin[n]'	-8.84613e-18
MAR05226	'Transport reactions'	'GM2A[c] => GM2A[l]'	3.68901e-14
MAR07430	'Transport reactions'	'mannose[l] => mannose[c]'	0
MAR05252	'Transport reactions'	'PE-LD pool[l] => PE-LD pool[r]'	0
MAR08213	'Transport reactions'	'digalactosylceramidesulfate[c] <=> digalactosylceramidesulfate[g]'	0
MAR01392	'Transport reactions'	'2 H+[c] + prostaglandin G1[c] <=> H2O[r] + prostaglandin H1[c]'	-2.14112e-11
MAR01118	'Blood group biosynthesis'	'GDP-L-fucose[g] + type I H glycolipid[g] => GDP[g] + H+[g] + Leb Glycolipid[g]'	0
MAR01506	'Vitamin A metabolism'	'11-cis-retinol[c] + PC-LD pool[c] => 2-lysolecithin pool[c] + retinyl-ester[c]'	3.13467e-11
MAR01542	'Nicotinate and nicotinamide metabolism'	'ATP[c] + H+[c] + nicotinamide D-ribonucleotide[c] => NAD+[c] + PPi[c]'	4.50301
MAR01583	'Transport reactions'	'ATP[c] + H2O[c] + PC-LD pool[m] => ADP[c] + H+[c] + PC-LD pool[c] + Pi[c]'	7.35527e-12
MAR01596	'Transport reactions'	'ATP[c] + H2O[c] + PE-LD pool[c] => ADP[c] + H+[c] + PE-LD pool[m] + Pi[c]'	1.83682e-11
MAR01597	'Transport reactions'	'[protein]-L-lysine[s] <=> [protein]-L-lysine[n]'	3.25057e-16
MAR01661	'Transport reactions'	'ATP[c] + H2O[c] + PS-LD pool[s] => ADP[c] + H+[c] + Pi[c] + PS-LD pool[c]'	2.61521e-11
MAR02275	'Transport reactions'	'choloyl-CoA[r] <=> choloyl-CoA[c]'	-2.67826e-10
MAR02333	'Transport reactions'	'linolenate[l] => linolenate[r]'	0
MAR06865	'Transport reactions'	'asparagine[s] + chloride[s] + 2 Na+[s] => asparagine[c] + chloride[c] + 2 Na+[c]'	4.63286e-11
MAR06896	'Transport reactions'	'chloride[s] + glutamine[s] + 2 Na+[s] => chloride[c] + glutamine[c] + 2 Na+[c]'	4.71328e-11
MAR07179	'Transport reactions'	'chloride[s] + 2 Na+[s] + phenylalanine[s] => chloride[c] + 2 Na+[c] + phenylalanine[c]'	4.94364e-11
MAR07593	'Transport reactions'	'chloride[s] + 2 Na+[s] + threonine[s] => chloride[c] + 2 Na+[c] + threonine[c]'	4.7589e-11
MAR07595	'Transport reactions'	'chloride[s] + 2 Na+[s] + tryptophan[s] => chloride[c] + 2 Na+[c] + tryptophan[c]'	4.88374e-11
MAR07657	'Transport reactions'	'chloride[s] + 2 Na+[s] + tyrosine[s] => chloride[c] + 2 Na+[c] + tyrosine[c]'	4.79201e-11
MAR09004	'Transport reactions'	'5-methylthioadenosine[s] <=> 5-methylthioadenosine[c]'	4.87212e-11
MAR09875	'Transport reactions'	'chloride[s] + L-carnitine[s] + 2 Na+[s] => chloride[c] + L-carnitine[c] + 2 Na+[c]'	2.92344e-11
MAR10017	'Transport reactions'	'13(S)-HPODE[c] <=> 13(S)-HPODE[s]'	2.48951e-12
MAR10165	'Transport reactions'	'15(S)-HETrE[c] + ATP[c] + H2O[c] => ADP[c] + H+[c] + Pi[c] + 15(S)-HETrE[s]'	8.72048e-12
MAR11137	'Peptide metabolism'	'2 H2O[c] + Prolyl-Asparaginyl-Cysteine[c] <=> asparagine[c] + cysteine[c] + proline[c]'	0.21501
MAR11219	'Peptide metabolism'	'2 H2O[c] + Valyl-Tryptophanyl-Phenylalanine[c] <=> phenylalanine[c] + tryptophan[c] + valine[c]'	-1.92705
MAR11252	'Transport reactions'	'Decanoyl Carnitine[s] <=> Decanoyl Carnitine[c]'	12.1633
MAR11803	'Transport reactions'	'H+[c] + methylamine[s] <=> H+[s] + methylamine[c]'	1.77313
MAR12014	'Tyrosine metabolism'	'H2O[s] + 5-S-glutathionyl-L-dopa[s] <=> glutamate[s] + 5-S-Cysteinylglycine Dopa[s]'	-0.605939
MAR12459	'Drug metabolism'	'7-hydroxy-3-alpha-iso-pravastatin[c] <=> 7-hydroxy-3-alpha-iso-pravastatin[s]'	6.71961e-12
MAR12758	'Drug metabolism'	'UDP-glucuronate[r] + Losartan[r] => UDP[r] + Losartan-N1-glucuronide[r]'	0
MAR12772	'Drug metabolism'	'chloride[c] + Losartan[s] <=> chloride[s] + Losartan[c]'	1.45097
MAR12796	'Drug metabolism'	'SAH[r] + Nitropyridine metabolite of nifedipine[r] => SAM[r] + acid metabolite of nifedipine[r]'	0.603948
MAR12801	'Drug metabolism'	'NADP+[c] + nifedipine[c] => H+[c] + NADPH[c] + Nitropyridine metabolite of nifedipine[c]'	0.603948
MAR12866	'Drug metabolism'	'chloride[s] + Torasemide[c] <=> chloride[c] + Torasemide[s]'	-1.45097
MAR12971	'Drug metabolism'	'Nitropyridine metabolite of nifedipine[c] <=> Nitropyridine metabolite of nifedipine[r]'	0.603948
MAR10036	'Pool reactions'	'acyl-CoA pool[c] <=> 0.0004 (10Z)-heptadecenoyl-CoA[c] + 0.0004 (11Z)-docosenoyl-CoA[c] + 0.0004 (11Z)-eicosenoyl-CoA[c] + 0.0004 (11Z,14Z)-eicosadienoyl-CoA[c] + 0.0004 (11Z,14Z,17Z)-eicosatrienoyl-CoA[c] + 0.0004 (13Z)-docosenoyl-CoA[c] + 0.0004 (13Z)-eicosenoyl-CoA[c] + 0.0004 (13Z)-octadecenoyl-CoA[c] + 0.0004 (13Z,16Z)-docosadienoyl-CoA[c] + 0.0004 (15Z)-tetracosenoyl-CoA[c] + 0.0038 (4Z,7Z…	-0.144854
MAR03950	'Transport reactions'	'5,10-methylene-THF[c] <=> 5,10-methylene-THF[m]'	-3.3561
MAR04957	'Transport reactions'	'citrate[m] => citrate[c]'	6.32696e-11
MAR05096	'Transport reactions'	'asparagine[c] => asparagine[m]'	0.0625247
MAR06660	'Retinol metabolism'	'9-cis-retinoate[r] <=> retinoate[r]'	-7.62501e-06
MAR09389	'Exchange/demand reactions'	'[protein]-L-lysine[s] <=> '	-3.25057e-16
MAR04859	'Exchange/demand reactions'	'Decanoyl Carnitine[s] <=> '	-12.1633
MAR09021	'Exchange/demand reactions'	'5-methylthioadenosine[s] <=> '	-4.87212e-11
MAR10208	'Exchange/demand reactions'	'13(S)-HPODE[s] <=> '	2.48951e-12
MAR12130	'Exchange/demand reactions'	'5-S-Cysteinylglycine Dopa[s] <=> '	-0.605939
MAR03905	'Glycolysis / Gluconeogenesis'	'ethanol[c] + NAD+[c] => acetaldehyde[c] + H+[c] + NADH[c]'	2.08819e-11
MAR03907	'Glycolysis / Gluconeogenesis'	'ethanol[c] + NADP+[c] => acetaldehyde[c] + H+[c] + NADPH[c]'	3.15809e-11
MAR04097	'Glycolysis / Gluconeogenesis'	'acetate[c] + ATP[c] + CoA[c] => acetyl-CoA[c] + AMP[c] + PPi[c]'	2.51293e-11
MAR04099	'Glycolysis / Gluconeogenesis'	'acetate[m] + ATP[m] + CoA[m] => acetyl-CoA[m] + AMP[m] + PPi[m]'	1.29156e-11
MAR04108	'Glycolysis / Gluconeogenesis'	'acetyl adenylate[c] + CoA[c] => acetyl-CoA[c] + AMP[c] + H+[c]'	3.9848e-11
MAR04133	'Glycolysis / Gluconeogenesis'	'acetate[c] + ATP[c] + H+[c] => acetyl adenylate[c] + PPi[c]'	3.9848e-11
MAR04137	'Glycolysis / Gluconeogenesis'	'CoA[m] + NAD+[m] + pyruvate[m] => acetyl-CoA[m] + CO2[m] + NADH[m]'	4.96517e-11
MAR04281	'Glycolysis / Gluconeogenesis'	'H+[p] + NADH[p] + pyruvate[p] <=> L-lactate[p] + NAD+[p]'	2.04312e-09
MAR04388	'Glycolysis / Gluconeogenesis'	'H+[c] + NADH[c] + pyruvate[c] <=> L-lactate[c] + NAD+[c]'	-2.02104
MAR04283	'Glycolysis / Gluconeogenesis'	'acetaldehyde[c] + H2O[c] + NADP+[c] => acetate[c] + 2 H+[c] + NADPH[c]'	5.76547
MAR08357	'Glycolysis / Gluconeogenesis'	'acetaldehyde[m] + H2O[m] + NAD+[m] => acetate[m] + 2 H+[m] + NADH[m]'	5.23756
MAR04379	'Glycolysis / Gluconeogenesis'	'ATP[c] + fructose-6-phosphate[c] => ADP[c] + fructose-1,6-bisphosphate[c] + H+[c]'	1.32764
MAR04301	'Glycolysis / Gluconeogenesis'	'fructose-6-phosphate[c] + UTP[c] => fructose-1,6-bisphosphate[c] + H+[c] + UDP[c]'	2.0657
MAR04355	'Glycolysis / Gluconeogenesis'	'DHAP[c] + erythrose-4-phosphate[c] => sedoheptulose-1,7-bisphosphate[c]'	3.38305e-10
MAR04358	'Glycolysis / Gluconeogenesis'	'ADP[c] + H+[c] + PEP[c] => ATP[c] + pyruvate[c]'	6.50394
MAR04360	'Glycolysis / Gluconeogenesis'	'H2O[c] + methylglyoxal[c] + NADP+[c] => 2 H+[c] + NADPH[c] + pyruvate[c]'	1.97681e-11
MAR04363	'Glycolysis / Gluconeogenesis'	'2-phospho-D-glycerate[c] <=> H2O[c] + PEP[c]'	28.6151
MAR04365	'Glycolysis / Gluconeogenesis'	'2-phospho-D-glycerate[c] <=> 3-phospho-D-glycerate[c]'	-28.6151
MAR04368	'Glycolysis / Gluconeogenesis'	'1,3-bisphospho-D-glycerate[c] + ADP[c] <=> 3-phospho-D-glycerate[c] + ATP[c]'	28.621
MAR04370	'Glycolysis / Gluconeogenesis'	'1,3-bisphospho-D-glycerate[c] + H2O[c] => 3-phospho-D-glycerate[c] + H+[c] + Pi[c]'	1.11701e-11
MAR04371	'Glycolysis / Gluconeogenesis'	'1,3-bisphospho-D-glycerate[c] => 2,3-bisphospho-D-glycerate[c] + H+[c]'	0.00176532
MAR04372	'Glycolysis / Gluconeogenesis'	'2,3-bisphospho-D-glycerate[c] + H2O[c] => 3-phospho-D-glycerate[c] + Pi[c]'	1.48569e-11
MAR04373	'Glycolysis / Gluconeogenesis'	'1,3-bisphospho-D-glycerate[c] + H+[c] + NADH[c] <=> GAP[c] + NAD+[c] + Pi[c]'	-28.6228
MAR04375	'Glycolysis / Gluconeogenesis'	'DHAP[c] + GAP[c] <=> fructose-1,6-bisphosphate[c]'	-3.38225
MAR04377	'Glycolysis / Gluconeogenesis'	'fructose-1,6-bisphosphate[c] + H2O[c] => fructose-6-phosphate[c] + Pi[c]'	1.02363e-11
MAR04381	'Glycolysis / Gluconeogenesis'	'fructose-6-phosphate[c] <=> glucose-6-phosphate[c]'	2.82105
MAR04391	'Glycolysis / Gluconeogenesis'	'DHAP[c] <=> GAP[c]'	9.95892
MAR04394	'Glycolysis / Gluconeogenesis'	'ATP[c] + glucose[c] => ADP[c] + glucose-6-phosphate[c] + H+[c]'	1.38306e-11
MAR04396	'Glycolysis / Gluconeogenesis'	'glucose-1-phosphate[c] <=> glucose-6-phosphate[c]'	-2.81575
MAR04521	'Glycolysis / Gluconeogenesis'	'glucose-6-phosphate[r] + H2O[r] => glucose[r] + Pi[r]'	0.000376797
MAR06410	'Glycolysis / Gluconeogenesis'	'H+[m] + lipoamide[m] + pyruvate[m] => CO2[m] + S-acetyldihydrolipoamide[m]'	7.16553e-11
MAR06412	'Glycolysis / Gluconeogenesis'	'CoA[m] + S-acetyldihydrolipoamide[m] => acetyl-CoA[m] + dihydrolipoamide[m]'	7.16553e-11
MAR07747	'Glycolysis / Gluconeogenesis'	'ADP[c] + glucose[c] => AMP[c] + glucose-6-phosphate[c] + H+[c]'	5.9942e-11
MAR08360	'Glycolysis / Gluconeogenesis'	'ethanol[p] + H2O2[p] => acetaldehyde[p] + 2 H2O[p]'	0
MAR08757	'Glycolysis / Gluconeogenesis'	'ethanol[c] + H+[c] + NADPH[c] + O2[c] => acetaldehyde[c] + 2 H2O[c] + NADP+[c]'	1.48318e-11
MAR03989	'Starch and sucrose metabolism'	'H2O[s] + maltose[s] => 2 glucose[s]'	1.64393e-10
MAR04122	'Starch and sucrose metabolism'	'H2O[c] + 2 NAD+[c] + UDP-glucose[c] => 3 H+[c] + 2 NADH[c] + UDP-glucuronate[c]'	0.000972192
MAR04837	'Starch and sucrose metabolism'	'H2O[s] + trehalose[s] => 2 glucose[s]'	1.64344e-10
MAR05395	'Starch and sucrose metabolism'	'glycogenin[c] + 8 UDP-glucose[c] => glycogenin G8[c] + 8 H+[c] + 8 UDP[c]'	1.22331
MAR05396	'Starch and sucrose metabolism'	'glycogenin G8[c] + 3 UDP-glucose[c] => glycogenin G11[c] + 3 H+[c] + 3 UDP[c]'	1.22331
MAR09727	'Starch and sucrose metabolism'	'UDP-glucose[c] => H+[c] + UDP[c] + glycogen[c]'	1.05935
MAR05397	'Starch and sucrose metabolism'	'glycogenin G11[c] => glycogenin G4G7[c]'	1.22331
MAR05398	'Starch and sucrose metabolism'	'glycogenin G4G7[c] + 3 Pi[c] => 3 glucose-1-phosphate[c] + glycogenin G4G4[c]'	1.22331
MAR05399	'Starch and sucrose metabolism'	'glycogenin G4G4[c] => glycogenin G7G1[c]'	0.418199
MAR05400	'Starch and sucrose metabolism'	'glycogenin G7G1[c] + H2O[c] => glucose[c] + glycogenin G7[c]'	0.418199
MAR05401	'Starch and sucrose metabolism'	'glycogenin G7[c] + 7 Pi[c] => 7 glucose-1-phosphate[c] + glycogenin[c]'	1.2546
MAR08568	'Starch and sucrose metabolism'	'H2O[c] + maltodecaose[c] => fructose[c] + maltononaose[c]'	4.99749e-11
MAR08569	'Starch and sucrose metabolism'	'H2O[s] + maltodecaose[s] => glucose[s] + maltononaose[s]'	9.84318e-11
MAR08570	'Starch and sucrose metabolism'	'2 H2O[c] + maltononaose[c] => 2 fructose[c] + maltoheptaose[c]'	4.99749e-11
MAR08571	'Starch and sucrose metabolism'	'2 H2O[s] + maltononaose[s] => 2 glucose[s] + maltoheptaose[s]'	6.65139e-11
MAR08572	'Starch and sucrose metabolism'	'H2O[c] + maltoheptaose[c] => fructose[c] + maltohexaose[c]'	4.99749e-11
MAR08573	'Starch and sucrose metabolism'	'H2O[s] + maltoheptaose[s] => glucose[s] + maltohexaose[s]'	1.48179e-10
MAR08574	'Starch and sucrose metabolism'	'H2O[c] + maltohexaose[c] => fructose[c] + maltopentaose[c]'	4.99749e-11
MAR08575	'Starch and sucrose metabolism'	'H2O[s] + maltohexaose[s] => glucose[s] + maltopentaose[s]'	1.48179e-10
MAR08576	'Starch and sucrose metabolism'	'H2O[c] + maltopentaose[c] => fructose[c] + maltotetraose[c]'	4.99749e-11
MAR08577	'Starch and sucrose metabolism'	'H2O[s] + maltopentaose[s] => glucose[s] + maltotetraose[s]'	1.48179e-10
MAR08578	'Starch and sucrose metabolism'	'H2O[c] + maltotetraose[c] => fructose[c] + maltotriose[c]'	4.99749e-11
MAR08579	'Starch and sucrose metabolism'	'H2O[s] + maltotetraose[s] => glucose[s] + maltotriose[s]'	1.48179e-10
MAR08581	'Starch and sucrose metabolism'	'H2O[s] + maltotriose[s] => glucose[s] + maltose[s]'	9.84736e-11
MAR08591	'Starch and sucrose metabolism'	'H2O[c] + maltotriose[c] => glucose[c] + maltose[c]'	3.90251e-11
MAR08592	'Starch and sucrose metabolism'	'H2O[l] + maltotriose[l] => glucose[l] + maltose[l]'	0
MAR08580	'Starch and sucrose metabolism'	'H2O[c] + maltotriose[c] => fructose[c] + maltose[c]'	4.89737e-11
MAR08582	'Starch and sucrose metabolism'	'H2O[c] + maltose[c] => 2 fructose[c]'	5.92298e-11
MAR08587	'Starch and sucrose metabolism'	'H2O[c] + maltose[c] => 2 glucose[c]'	3.64154e-11
MAR08589	'Starch and sucrose metabolism'	'H2O[l] + maltose[l] => 2 glucose[l]'	0
MAR08585	'Starch and sucrose metabolism'	'1,3-bisphospho-D-glycerate[c] + glucose-1-phosphate[c] => 3-phospho-D-glycerate[c] + glucose-1,6-bisphosphate[c]'	0
MAR03944	'Galactose metabolism'	'glucose-1-phosphate[c] + H+[c] + UTP[c] => PPi[c] + UDP-glucose[c]'	10.1786
MAR04128	'Galactose metabolism'	'UDP-galactose[c] <=> UDP-glucose[c]'	-4.1601e-11
MAR04130	'Galactose metabolism'	'ATP[c] + galactose[c] => ADP[c] + alpha-D-galactose-1-phosphate[c] + H+[c]'	1.25719e-11
MAR04131	'Galactose metabolism'	'glucose-1-phosphate[c] + UDP-galactose[c] <=> alpha-D-galactose-1-phosphate[c] + UDP-glucose[c]'	5.08929
MAR04132	'Galactose metabolism'	'galactose-1-phosphate[c] + UDP-glucose[c] => glucose-1-phosphate[c] + UDP-galactose[c]'	1.98556e-11
MAR04303	'Galactose metabolism'	'H2O[s] + sucrose[s] => fructose[s] + glucose[s]'	9.84733e-11
MAR04414	'Galactose metabolism'	'ATP[c] + galactose[c] => ADP[c] + galactose-1-phosphate[c] + H+[c]'	1.98556e-11
MAR04416	'Galactose metabolism'	'galactosylglycerol[s] + H2O[s] => galactose[s] + glycerol[s]'	9.81483e-12
MAR04774	'Galactose metabolism'	'CDP[c] + H+[c] + tagatose-1,6-bisphosphate[c] <=> CTP[c] + D-tagatose-6-phosphate[c]'	-0.838417
MAR04775	'Galactose metabolism'	'D-tagatose-6-phosphate[c] + ITP[c] <=> H+[c] + IDP[c] + tagatose-1,6-bisphosphate[c]'	-0.838417
MAR07674	'Galactose metabolism'	'glucose[g] + UDP-galactose[g] => H+[g] + lactose[g] + UDP[g]'	0
MAR08761	'Galactose metabolism'	'ATP[c] + D-tagatose[c] => ADP[c] + D-tagatose-6-phosphate[c] + H+[c]'	2.46667e-11
MAR08762	'Galactose metabolism'	'D-tagatose-6-phosphate[c] <=> DHAP[c] + glyceraldehyde[c]'	-1.37062e-11
MAR08766	'Galactose metabolism'	'galactose[c] + H+[c] + NADPH[c] <=> galactitol[c] + NADP+[c]'	0
MAR08767	'Galactose metabolism'	'alpha-D-galactose-1-phosphate[c] + H+[c] + UTP[c] => PPi[c] + UDP-galactose[c]'	5.08929
MAR04297	'Fructose and mannose metabolism'	'ATP[c] + fructose-6-phosphate[c] => ADP[c] + fructose-2,6-bisphosphate[c] + H+[c]'	1.59955e-11
MAR04315	'Fructose and mannose metabolism'	'D-glucitol[c] + NAD+[c] <=> fructose[c] + H+[c] + NADH[c]'	-1.17365
MAR04316	'Fructose and mannose metabolism'	'D-glucitol[c] + NADP+[c] <=> glucose[c] + H+[c] + NADPH[c]'	0.770025
MAR04319	'Fructose and mannose metabolism'	'ATP[c] + fructose[c] => ADP[c] + fructose-6-phosphate[c] + H+[c]'	1.25279e-11
MAR04383	'Fructose and mannose metabolism'	'fructose-6-phosphate[c] <=> mannose-6-phosphate[c]'	8.45461e-11
MAR04385	'Fructose and mannose metabolism'	'mannose-6-phosphate[c] => mannose-1-phosphate[c]'	0
MAR04386	'Fructose and mannose metabolism'	'GDP[c] + H+[c] + mannose-1-phosphate[c] => GDP-mannose[c] + Pi[c]'	0
MAR04387	'Fructose and mannose metabolism'	'GTP[c] + H+[c] + mannose-1-phosphate[c] => GDP-mannose[c] + PPi[c]'	0
MAR04399	'Fructose and mannose metabolism'	'GDP-mannose[c] => GDP-4-dehydro-6-deoxy-D-mannose[c] + H2O[c]'	0
MAR04400	'Fructose and mannose metabolism'	'GDP-4-dehydro-6-deoxy-D-mannose[c] + H+[c] + NADH[c] => GDP-L-fucose[c] + NAD+[c]'	0
MAR04401	'Fructose and mannose metabolism'	'GDP-L-fucose[c] + PPi[c] <=> GTP[c] + H+[c] + L-fucose-1-phosphate[c]'	0
MAR04402	'Fructose and mannose metabolism'	'6-deoxy-L-galactose[c] + ATP[c] <=> ADP[c] + H+[c] + L-fucose-1-phosphate[c]'	0
MAR04490	'Fructose and mannose metabolism'	'ATP[c] + mannose[c] => ADP[c] + H+[c] + mannose-6-phosphate[c]'	9.97096e-12
MAR04706	'Fructose and mannose metabolism'	'fructose-2,6-bisphosphate[c] + H2O[c] => fructose-6-phosphate[c] + Pi[c]'	1.59955e-11
MAR08768	'Fructose and mannose metabolism'	'GDP-4-dehydro-6-deoxy-D-mannose[c] + H+[c] + NADPH[c] => GDP-L-fucose[c] + NADP+[c]'	0
MAR04590	'Pentose and glucuronate interconversions'	'H+[c] + L-xylulose[c] + NADPH[c] => NADP+[c] + xylitol[c]'	1.40701e-10
MAR04591	'Pentose and glucuronate interconversions'	'NAD+[c] + xylitol[c] => H+[c] + L-xylulose[c] + NADH[c]'	9.62531e-11
MAR04592	'Pentose and glucuronate interconversions'	'D-xylose[c] + H+[c] + NADPH[c] <=> NADP+[c] + xylitol[c]'	-7.22044e-11
MAR04593	'Pentose and glucuronate interconversions'	'NAD+[c] + xylitol[c] => D-xylulose[c] + H+[c] + NADH[c]'	1.06163e-11
MAR04595	'Pentose and glucuronate interconversions'	'ADP[c] + D-xylulose-5-phosphate[c] + H+[c] <=> ATP[c] + D-xylulose[c]'	3.41949e-10
MAR08341	'Pentose and glucuronate interconversions'	'H+[c] + L-arabinose[c] + NADPH[c] => L-arabitol[c] + NADP+[c]'	8.24718e-11
MAR08342	'Pentose and glucuronate interconversions'	'H+[c] + L-xylulose[c] + NADH[c] <=> L-arabitol[c] + NAD+[c]'	-4.47968e-11
MAR08344	'Pentose and glucuronate interconversions'	'glucuronate[r] + H+[r] + NADPH[r] <=> L-gulonate[r] + NADP+[r]'	0
MAR08352	'Pentose and glucuronate interconversions'	'3-dehydro-L-gulonate[c] + H+[c] + NADH[c] <=> L-gulonate[c] + NAD+[c]'	0
MAR08726	'Pentose and glucuronate interconversions'	'ATP[c] + D-ribulose[c] => ADP[c] + H+[c] + ribulose-5-phosphate[c]'	1.07732e-11
MAR08727	'Pentose and glucuronate interconversions'	'H2O[c] + UDP-glucuronate[c] => D-glucuronate 1-phosphate[c] + 2 H+[c] + UMP[c]'	0
MAR08729	'Pentose and glucuronate interconversions'	'H2O[c] + UDP-glucuronate[c] => glucuronate[c] + H+[c] + UDP[c]'	2.13994e-05
MAR06537	'Pentose and glucuronate interconversions'	'glucuronate[c] + H+[c] + NADPH[c] <=> L-gulonate[c] + NADP+[c]'	0
MAR01568	'Pyruvate metabolism'	'acetaldehyde[c] + H2O[c] + NAD+[c] => acetate[c] + 2 H+[c] + NADH[c]'	1.13921
MAR03853	'Pyruvate metabolism'	'GSH[c] + methylglyoxal[c] => (R)-S-lactoylglutathione[c]'	0.187987
MAR03854	'Pyruvate metabolism'	'H+[c] + methylglyoxal[c] + NADH[c] => lactaldehyde[c] + NAD+[c]'	9.31386e-11
MAR03855	'Pyruvate metabolism'	'H+[c] + lactaldehyde[c] + NADPH[c] => NADP+[c] + propane-1,2-diol[c]'	1.75508e-10
MAR03857	'Pyruvate metabolism'	'(R)-S-lactoylglutathione[c] + H2O[c] => D-lactate[c] + GSH[c] + H+[c]'	2.14146e-11
MAR03859	'Pyruvate metabolism'	'D-lactate[c] + 2 ferricytochrome C[m] => 2 ferrocytochrome C[m] + 2 H+[c] + pyruvate[c]'	3.72306e-11
MAR04087	'Pyruvate metabolism'	'malate[m] + NAD+[m] => CO2[m] + NADH[m] + pyruvate[m]'	1.49423e-11
MAR04089	'Pyruvate metabolism'	'malate[c] + NADP+[c] => CO2[c] + NADPH[c] + pyruvate[c]'	4.38791e-10
MAR04091	'Pyruvate metabolism'	'malate[m] + NADP+[m] => CO2[m] + NADPH[m] + pyruvate[m]'	1.45256e-11
MAR04093	'Pyruvate metabolism'	'acetyl-CoA[c] + H2O[c] => acetate[c] + CoA[c] + H+[c]'	1.55269e-11
MAR04095	'Pyruvate metabolism'	'acetyl-CoA[m] + H2O[m] => acetate[m] + CoA[m] + H+[m]'	5.95146e-11
MAR04101	'Pyruvate metabolism'	'GTP[c] + OAA[c] => CO2[c] + GDP[c] + PEP[c]'	4.35905e-11
MAR04103	'Pyruvate metabolism'	'GTP[m] + OAA[m] => CO2[m] + GDP[m] + PEP[m]'	3.04452e-11
MAR04143	'Pyruvate metabolism'	'ATP[m] + HCO3-[m] + pyruvate[m] => ADP[m] + H+[m] + OAA[m] + Pi[m]'	0.0347824
MAR04193	'Pyruvate metabolism'	'CDP[c] + H+[c] + PEP[c] => CTP[c] + pyruvate[c]'	3.98869
MAR08497	'Pyruvate metabolism'	'H+[c] + methylglyoxal[c] + NADPH[c] => hydroxyacetone[c] + NADP+[c]'	0.179148
MAR08498	'Pyruvate metabolism'	'acetone[c] + H+[c] + NADPH[c] + O2[c] => H2O[c] + hydroxyacetone[c] + NADP+[c]'	0.28198
MAR08499	'Pyruvate metabolism'	'H+[c] + hydroxyacetone[c] + NADPH[c] + O2[c] => 2 H2O[c] + methylglyoxal[c] + NADP+[c]'	0.461129
MAR08500	'Pyruvate metabolism'	'H+[c] + hydroxyacetone[c] + NADPH[c] => NADP+[c] + propane-1,2-diol[c]'	4.00597e-11
MAR08501	'Pyruvate metabolism'	'H+[c] + methylglyoxal[c] + NADPH[c] => D-lactaldehyde[c] + NADP+[c]'	5.00581e-11
MAR08502	'Pyruvate metabolism'	'(R)-S-lactoylglutathione[c] + H+[c] + NADH[c] <=> D-lactaldehyde[c] + GSH[c] + NAD+[c]'	-0.0939935
MAR08503	'Pyruvate metabolism'	'H2O[c] + lactaldehyde[c] + NAD+[c] => 2 H+[c] + L-lactate[c] + NADH[c]'	2.0947e-11
MAR08504	'Pyruvate metabolism'	'D-lactaldehyde[c] + H2O[c] + NAD+[c] => D-lactate[c] + 2 H+[c] + NADH[c]'	2.19183e-11
MAR08506	'Pyruvate metabolism'	'H2O[m] + lactaldehyde[m] + NAD+[m] => 2 H+[m] + L-lactate[m] + NADH[m]'	2.58431e-11
MAR08507	'Pyruvate metabolism'	'NAD+[c] + propane-1,2-diol[c] => D-lactaldehyde[c] + H+[c] + NADH[c]'	1.75278e-10
MAR08508	'Pyruvate metabolism'	'NAD+[c] + propane-1,2-diol[c] => H+[c] + lactaldehyde[c] + NADH[c]'	9.11351e-11
MAR08509	'Pyruvate metabolism'	'D-lactaldehyde[c] + H+[c] + NADPH[c] => NADP+[c] + propane-1,2-diol[c]'	8.88697e-11
MAR08511	'Pyruvate metabolism'	'(R)-S-lactoylglutathione[m] + H2O[m] => D-lactate[m] + GSH[m] + H+[m]'	0.28198
MAR08512	'Pyruvate metabolism'	'D-lactate[c] + NAD+[c] <=> H+[c] + NADH[c] + pyruvate[c]'	0.28198
MAR08514	'Pyruvate metabolism'	'2 ferricytochrome C[m] + L-lactate[c] => 2 ferrocytochrome C[m] + 2 H+[c] + pyruvate[c]'	3.34707e-11
MAR08516	'Pyruvate metabolism'	'DHAP[c] => methylglyoxal[c] + Pi[c]'	3.36777e-11
MAR04280	'Pyruvate metabolism'	'H+[m] + NADH[m] + pyruvate[m] <=> L-lactate[m] + NAD+[m]'	1.95804
MAR00153	'Propanoate metabolism'	'ATP[c] + CoA[c] + propanoate[c] => AMP[c] + PPi[c] + propanoyl-CoA[c]'	2.03102e-11
MAR03212	'Propanoate metabolism'	'FAD[m] + propanoyl-CoA[m] => acrylyl-CoA[m] + FADH2[m]'	3.76224e-11
MAR03797	'Propanoate metabolism'	'AMP[m] + PPi[m] + propanoyl-CoA[m] <=> ATP[m] + CoA[m] + propanoate[m]'	1.89105e-11
MAR03800	'Propanoate metabolism'	'2-oxobutyrate[m] + CoA[m] + NAD+[m] => CO2[m] + NADH[m] + propanoyl-CoA[m]'	4.56445e-11
MAR04105	'Propanoate metabolism'	'H+[c] + malonyl-CoA[c] => acetyl-CoA[c] + CO2[c]'	1.26016e-11
MAR04106	'Propanoate metabolism'	'H+[m] + malonyl-CoA[m] => acetyl-CoA[m] + CO2[m]'	1.87556e-11
MAR04107	'Propanoate metabolism'	'H+[p] + malonyl-CoA[p] => acetyl-CoA[p] + CO2[p]'	0
MAR04282	'Propanoate metabolism'	'3-oxopropanoate[m] + CoA[m] + NAD+[m] => acetyl-CoA[m] + CO2[m] + NADH[m]'	3.84879e-11
MAR04331	'Propanoate metabolism'	'AMP[c] + H+[c] + propanoyl-CoA[c] <=> CoA[c] + propinol adenylate[c]'	1.81796e-11
MAR04459	'Propanoate metabolism'	'ATP[c] + H+[c] + propanoate[c] => PPi[c] + propinol adenylate[c]'	1.94955e-11
MAR04460	'Propanoate metabolism'	'ATP[m] + H+[m] + propanoate[m] <=> PPi[m] + propinol adenylate[m]'	-9.99555e-12
MAR04497	'Propanoate metabolism'	'hydracrylate[m] + NAD+[m] => 3-oxopropanoate[m] + H+[m] + NADH[m]'	3.84879e-11
MAR04741	'Propanoate metabolism'	'3-hydroxypropionyl-CoA[m] + H2O[m] => CoA[m] + H+[m] + hydracrylate[m]'	3.84879e-11
MAR09804	'Propanoate metabolism'	'3-hydroxypropionyl-CoA[m] + NADP+[m] <=> H+[m] + NADPH[m] + 3-oxopropionyl-CoA[m]'	0
MAR01434	'Butanoate metabolism'	'acetoacetyl-CoA[c] + CoA[c] <=> 2 acetyl-CoA[c]'	-0.00237157
MAR01436	'Butanoate metabolism'	'acetoacetate[c] + ATP[c] + CoA[c] => acetoacetyl-CoA[c] + AMP[c] + PPi[c]'	1.03341e-11
MAR03163	'Butanoate metabolism'	'butyryl-CoA[m] + FAD[m] => crotonyl-CoA[m] + FADH2[m]'	2.89415e-11
MAR04461	'Butanoate metabolism'	'(R)-3-hydroxybutanoate[m] + NAD+[m] <=> acetoacetate[m] + H+[m] + NADH[m]'	0.05775
MAR04604	'Butanoate metabolism'	'acetoacetyl-CoA[p] + acetyl-CoA[p] + H2O[p] => CoA[p] + H+[p] + HMG-CoA[p]'	4.34544e-11
MAR05351	'Butanoate metabolism'	'2-hydroxybutyrate[c] + NAD+[c] <=> 2-oxobutyrate[c] + H+[c] + NADH[c]'	4.71388
MAR07709	'Butanoate metabolism'	'(R)-3-hydroxybutanoyl-CoA[m] <=> crotonyl-CoA[m] + H2O[m]'	0
MAR04052	'Pentose phosphate pathway'	'ATP[c] + ribose-5-phosphate[c] => AMP[c] + H+[c] + PRPP[c]'	1.9495e-11
MAR04304	'Pentose phosphate pathway'	'glucose-6-phosphate[r] + NADP+[r] => glucono-1,5-lactone-6-phosphate[r] + H+[r] + NADPH[r]'	0.000169059
MAR04306	'Pentose phosphate pathway'	'glucono-1,5-lactone-6-phosphate[c] + H+[c] + NADPH[c] <=> glucose-6-phosphate[c] + NADP+[c]'	5.96187e-05
MAR04350	'Pentose phosphate pathway'	'ADP[c] + H+[c] + ribose-5-phosphate[c] <=> ATP[c] + ribose[c]'	0
MAR04351	'Pentose phosphate pathway'	'ribose-5-phosphate[r] <=> ribulose-5-phosphate[r]'	0
MAR04352	'Pentose phosphate pathway'	'ribose-5-phosphate[c] <=> ribulose-5-phosphate[c]'	6.28072
MAR04354	'Pentose phosphate pathway'	'ribose-1-phosphate[c] <=> ribose-5-phosphate[c]'	9.42133
MAR04398	'Pentose phosphate pathway'	'2-deoxy-D-ribose-5-phosphate[c] <=> acetaldehyde[c] + GAP[c]'	12.1422
MAR04404	'Pentose phosphate pathway'	'D-xylulose-5-phosphate[c] + erythrose-4-phosphate[c] <=> fructose-6-phosphate[c] + GAP[c]'	3.14036
MAR04473	'Pentose phosphate pathway'	'6-phospho-D-gluconate[r] + NADP+[r] => CO2[r] + NADPH[r] + ribulose-5-phosphate[r]'	0
MAR04474	'Pentose phosphate pathway'	'6-phospho-D-gluconate[c] + NADP+[c] => CO2[c] + NADPH[c] + ribulose-5-phosphate[c]'	4.39558e-10
MAR04476	'Pentose phosphate pathway'	'6-phospho-D-gluconate[c] + ADP[c] + H+[c] <=> ATP[c] + D-gluconic acid[c]'	0
MAR04477	'Pentose phosphate pathway'	'D-xylulose-5-phosphate[c] <=> ribulose-5-phosphate[c]'	-1.25614
MAR04501	'Pentose phosphate pathway'	'D-xylulose-5-phosphate[c] + ribose-5-phosphate[c] <=> GAP[c] + sedoheptulose-7-phosphate[c]'	3.14036
MAR04565	'Pentose phosphate pathway'	'GAP[c] + sedoheptulose-7-phosphate[c] <=> erythrose-4-phosphate[c] + fructose-6-phosphate[c]'	3.14036
MAR04567	'Pentose phosphate pathway'	'ADP[c] + H+[c] + sedoheptulose-1,7-bisphosphate[c] <=> ATP[c] + sedoheptulose-7-phosphate[c]'	0.369032
MAR04568	'Pentose phosphate pathway'	'H+[c] + sedoheptulose-1,7-bisphosphate[c] + UDP[c] <=> sedoheptulose-7-phosphate[c] + UTP[c]'	-0.369032
MAR04623	'Pentose phosphate pathway'	'glucono-1,5-lactone-6-phosphate[r] + H2O[r] => 6-phospho-D-gluconate[r] + H+[r]'	0
MAR04625	'Pentose phosphate pathway'	'glucono-1,5-lactone-6-phosphate[c] + H2O[c] => 6-phospho-D-gluconate[c] + H+[c]'	4.39558e-10
MAR04710	'Pentose phosphate pathway'	'2-deoxy-D-ribose-1-phosphate[c] <=> 2-deoxy-D-ribose-5-phosphate[c]'	12.1422
MAR04841	'Pentose phosphate pathway'	'H+[c] + NADH[c] + ribose[c] <=> NAD+[c] + ribitol[c]'	0
MAR08074	'Pentose phosphate pathway'	'ATP[c] + deoxyribose[c] => 2-deoxy-D-ribose-5-phosphate[c] + ADP[c] + H+[c]'	1.7775e-11
MAR08653	'Pentose phosphate pathway'	'glucono-1,5-lactone-6-phosphate[r] + H+[r] + NADH[r] <=> glucose-6-phosphate[r] + NAD+[r]'	0.000169059
MAR03998	'Purine metabolism'	'ADP[c] + H2O[c] => AMP[c] + H+[c] + Pi[c]'	1.79941e-11
MAR04000	'Purine metabolism'	'ATP[c] => cAMP[c] + PPi[c]'	1.43069e-11
MAR04002	'Purine metabolism'	'2 ADP[c] <=> AMP[c] + ATP[c]'	24.9385
MAR04004	'Purine metabolism'	'2 ADP[m] <=> AMP[m] + ATP[m]'	-1.20912
MAR04010	'Purine metabolism'	'AMP[c] + H2O[c] => adenosine[c] + Pi[c]'	1.78e-11
MAR04081	'Purine metabolism'	'AMP[s] + H2O[s] => adenosine[s] + Pi[s]'	8.93149e-11
MAR04082	'Purine metabolism'	'AMP[m] + H2O[m] => adenosine[m] + Pi[m]'	1.55486e-11
MAR04012	'Purine metabolism'	'adenosine[c] + ATP[c] => ADP[c] + AMP[c] + H+[c]'	1.45211e-11
MAR04014	'Purine metabolism'	'cAMP[c] + H2O[c] => AMP[c] + H+[c]'	4.3311e-11
MAR04020	'Purine metabolism'	'ADP[c] + GDP[c] <=> ATP[c] + GMP[c]'	-0.118762
MAR04022	'Purine metabolism'	'GTP[c] => cGMP[c] + PPi[c]'	8.62323e-12
MAR04038	'Purine metabolism'	'FAICAR[c] <=> H2O[c] + IMP[c]'	-2.69428e-11
MAR04040	'Purine metabolism'	'H2O[c] + IMP[c] + NAD+[c] => H+[c] + NADH[c] + xanthosine-5-phosphate[c]'	2.18776e-11
MAR04042	'Purine metabolism'	'aspartate[c] + GTP[c] + IMP[c] => adenylosuccinate[c] + GDP[c] + 2 H+[c] + Pi[c]'	6.04054e-12
MAR04046	'Purine metabolism'	'ATP[c] + glutamine[c] + H2O[c] + xanthosine-5-phosphate[c] => AMP[c] + glutamate[c] + GMP[c] + 2 H+[c] + PPi[c]'	1.55829e-11
MAR04048	'Purine metabolism'	'cGMP[c] + H2O[c] => GMP[c] + H+[c]'	3.90306e-11
MAR04080	'Purine metabolism'	'AMP[c] + H2O[c] => IMP[c] + NH3[c]'	7.61889e-11
MAR04085	'Purine metabolism'	'AMP[c] + PPi[c] <=> adenine[c] + PRPP[c]'	4.62681
MAR04086	'Purine metabolism'	'AMP[s] + PPi[s] <=> adenine[s] + PRPP[s]'	-3.50385e-13
MAR04134	'Purine metabolism'	'GDP[s] + H2O[s] => GMP[s] + H+[s] + Pi[s]'	2.0271e-10
MAR04135	'Purine metabolism'	'ADP[m] + GDP[m] <=> ATP[m] + GMP[m]'	1.17893e-11
MAR04168	'Purine metabolism'	'GTP[c] + H2O[c] => GMP[c] + H+[c] + PPi[c]'	6.62456e-12
MAR04171	'Purine metabolism'	'GDP[c] + H+[c] + PEP[c] => GTP[c] + pyruvate[c]'	1.69135
MAR04290	'Purine metabolism'	'H2O[s] + ITP[s] => H+[s] + IDP[s] + Pi[s]'	1.79753e-10
MAR04406	'Purine metabolism'	'glutamine[c] + H2O[c] + PRPP[c] => 5-phosphoribosylamine[c] + glutamate[c] + PPi[c]'	1.14301e-11
MAR04412	'Purine metabolism'	'AMP[c] + fumarate[c] <=> adenylosuccinate[c]'	3.16345e-11
MAR04417	'Purine metabolism'	'H2O[c] + IMP[c] => inosine[c] + Pi[c]'	1.542e-11
MAR04418	'Purine metabolism'	'IMP[c] + PPi[c] <=> hypoxanthine[c] + PRPP[c]'	8.05561e-11
MAR04419	'Purine metabolism'	'GMP[c] + H+[c] + NADPH[c] => IMP[c] + NADP+[c] + NH3[c]'	5.93009e-11
MAR04421	'Purine metabolism'	'dADP[c] + H+[c] + PEP[c] => dATP[c] + pyruvate[c]'	3.51764
MAR04449	'Purine metabolism'	'GMP[c] + H2O[c] => guanosine[c] + Pi[c]'	1.56493e-11
MAR04450	'Purine metabolism'	'GMP[s] + H2O[s] => guanosine[s] + Pi[s]'	8.9272e-11
MAR04451	'Purine metabolism'	'ADP[m] + GMP[m] + H+[m] => ATP[m] + guanosine[m]'	5.01622e-11
MAR04452	'Purine metabolism'	'GMP[c] + PPi[c] <=> guanine[c] + PRPP[c]'	-0.118888
MAR04453	'Purine metabolism'	'ATP[c] + NH3[c] + xanthosine-5-phosphate[c] => AMP[c] + GMP[c] + H+[c] + PPi[c]'	2.42456e-11
MAR04480	'Purine metabolism'	'ADP[c] + dADP[c] <=> ATP[c] + dAMP[c]'	1.56207
MAR04481	'Purine metabolism'	'adenosine[c] + H2O[c] => inosine[c] + NH3[c]'	2.63249e-11
MAR04482	'Purine metabolism'	'adenosine[s] + H2O[s] => inosine[s] + NH3[s]'	3.93383e-11
MAR04486	'Purine metabolism'	'glucose[c] + ITP[c] => glucose-6-phosphate[c] + H+[c] + IDP[c]'	1.21813e-11
MAR04487	'Purine metabolism'	'dATP[c] + glucose[c] => dADP[c] + glucose-6-phosphate[c] + H+[c]'	1.18741e-11
MAR04488	'Purine metabolism'	'fructose[c] + ITP[c] => fructose-6-phosphate[c] + H+[c] + IDP[c]'	1.21704e-11
MAR04489	'Purine metabolism'	'dATP[c] + fructose[c] => dADP[c] + fructose-6-phosphate[c] + H+[c]'	1.19162e-11
MAR04492	'Purine metabolism'	'ITP[c] + mannose[c] => H+[c] + IDP[c] + mannose-6-phosphate[c]'	9.68529e-12
MAR04493	'Purine metabolism'	'dATP[c] + mannose[c] => dADP[c] + H+[c] + mannose-6-phosphate[c]'	9.52058e-12
MAR04495	'Purine metabolism'	'glucosamine[c] + ITP[c] => glucosamine-6-phosphate[c] + H+[c] + IDP[c]'	2.8184e-11
MAR04496	'Purine metabolism'	'dATP[c] + glucosamine[c] => dADP[c] + glucosamine-6-phosphate[c] + H+[c]'	3.12768e-11
MAR04518	'Purine metabolism'	'guanine[c] + H2O[c] => NH3[c] + xanthine[c]'	2.94073e-11
MAR04519	'Purine metabolism'	'H2O[c] + hypoxanthine[c] + NAD+[c] => H+[c] + NADH[c] + xanthine[c]'	3.40491e-11
MAR04520	'Purine metabolism'	'H2O[c] + hypoxanthine[c] + O2[c] => H2O2[c] + xanthine[c]'	3.66352e-11
MAR04573	'Purine metabolism'	'dGDP[c] + H+[c] + PEP[c] => dGTP[c] + pyruvate[c]'	3.80009
MAR04574	'Purine metabolism'	'inosine[c] + Pi[c] <=> hypoxanthine[c] + ribose-1-phosphate[c]'	3.25026
MAR04600	'Purine metabolism'	'ATP[c] + deoxyguanosine[c] => ADP[c] + dGMP[c] + H+[c]'	1.729e-11
MAR04602	'Purine metabolism'	'dGMP[c] + H2O[c] => deoxyguanosine[c] + Pi[c]'	1.8803e-11
MAR04603	'Purine metabolism'	'2-deoxy-D-ribose-1-phosphate[c] + guanine[c] <=> deoxyguanosine[c] + Pi[c]'	-2.71058
MAR04611	'Purine metabolism'	'ATP[c] + thioredoxin[c] => dATP[c] + H2O[c] + oxidized thioredoxin[c]'	1.26295
MAR04612	'Purine metabolism'	'ADP[c] + thioredoxin[c] => dADP[c] + H2O[c] + oxidized thioredoxin[c]'	4.24924
MAR04614	'Purine metabolism'	'GTP[c] + thioredoxin[c] => dGTP[c] + H2O[c] + oxidized thioredoxin[c]'	0.0139265
MAR04615	'Purine metabolism'	'GDP[c] + thioredoxin[c] => dGDP[c] + H2O[c] + oxidized thioredoxin[c]'	7.68491e-11
MAR04617	'Purine metabolism'	'CTP[c] + thioredoxin[c] => dCTP[c] + H2O[c] + oxidized thioredoxin[c]'	0.0141787
MAR04618	'Purine metabolism'	'thioredoxin[c] + UTP[c] => dUTP[c] + H2O[c] + oxidized thioredoxin[c]'	1.44373
MAR04619	'Purine metabolism'	'CDP[c] + thioredoxin[c] => dCDP[c] + H2O[c] + oxidized thioredoxin[c]'	2.63509e-10
MAR04621	'Purine metabolism'	'thioredoxin[c] + UDP[c] => dUDP[c] + H2O[c] + oxidized thioredoxin[c]'	2.1494
MAR04632	'Purine metabolism'	'dAMP[c] + H2O[c] => deoxyadenosine[c] + Pi[c]'	1.56194
MAR04646	'Purine metabolism'	'H2O[c] + NAD+[c] + xanthine[c] => H+[c] + NADH[c] + urate[c]'	2.72237e-11
MAR04648	'Purine metabolism'	'H2O[p] + NAD+[p] + xanthine[p] => H+[p] + NADH[p] + urate[p]'	0
MAR04649	'Purine metabolism'	'H2O[c] + O2[c] + xanthine[c] => H2O2[c] + urate[c]'	2.79842e-11
MAR04650	'Purine metabolism'	'H2O[p] + O2[p] + xanthine[p] => H2O2[p] + urate[p]'	0
MAR04651	'Purine metabolism'	'guanosine[c] + Pi[c] <=> guanine[c] + ribose-1-phosphate[c]'	1.98728
MAR04663	'Purine metabolism'	'Pi[c] + xanthosine[c] <=> ribose-1-phosphate[c] + xanthine[c]'	-1.10124e-11
MAR04664	'Purine metabolism'	'PRPP[c] + xanthine[c] => PPi[c] + xanthosine-5-phosphate[c]'	3.42202e-11
MAR04694	'Purine metabolism'	'deoxyadenosine[c] + H2O[c] => deoxyinosine[c] + NH3[c]'	4.25931e-11
MAR04695	'Purine metabolism'	'2-deoxy-D-ribose-1-phosphate[c] + adenine[c] <=> deoxyadenosine[c] + Pi[c]'	-2.27978
MAR04705	'Purine metabolism'	'H2O[c] + xanthosine-5-phosphate[c] => Pi[c] + xanthosine[c]'	2.73605e-11
MAR04709	'Purine metabolism'	'2-deoxy-D-ribose-1-phosphate[c] + hypoxanthine[c] <=> deoxyinosine[c] + Pi[c]'	2.96335e-11
MAR04799	'Purine metabolism'	'5-phosphoribosylamine[c] + ATP[c] + glycine[c] => ADP[c] + GAR[c] + H+[c] + Pi[c]'	1.14301e-11
MAR04802	'Purine metabolism'	'5-phosphoribosylformylglycinamidine[c] + ATP[c] => ADP[c] + AIR[c] + 2 H+[c] + Pi[c]'	1.14301e-11
MAR04804	'Purine metabolism'	'5-phosphoribosyl-4-carboxy-5-aminoimidazole[c] + H+[c] <=> AIR[c] + CO2[c]'	2.75662e-11
MAR04808	'Purine metabolism'	'ATP[c] + glutamine[c] + H2O[c] + N-formyl-GAR[c] => 5-phosphoribosylformylglycinamidine[c] + ADP[c] + glutamate[c] + H+[c] + Pi[c]'	1.14301e-11
MAR04810	'Purine metabolism'	'5-phosphoribosyl-4-carboxy-5-aminoimidazole[c] + aspartate[c] + ATP[c] => ADP[c] + H+[c] + Pi[c] + SAICAR[c]'	1.14301e-11
MAR04812	'Purine metabolism'	'AICAR[c] + fumarate[c] <=> SAICAR[c]'	2.75662e-11
MAR04814	'Purine metabolism'	'10-formyl-THF[c] + AICAR[c] <=> FAICAR[c] + THF[c]'	-2.69428e-11
MAR05301	'Purine metabolism'	'GTP[c] + uridine[c] => GDP[c] + H+[c] + UMP[c]'	9.94271e-12
MAR05353	'Purine metabolism'	'ADP[c] + dGDP[c] <=> ATP[c] + dGMP[c]'	6.84638e-12
MAR06602	'Purine metabolism'	'H2O2[c] + urate[c] <=> alloxan[c] + 2 H+[c] + urea[c]'	0
MAR06603	'Purine metabolism'	'H2O2[s] + urate[s] <=> alloxan[s] + 2 H+[s] + urea[s]'	3.375
MAR07144	'Purine metabolism'	'ADP-ribose[c] + H2O[c] => AMP[c] + 2 H+[c] + ribose-5-phosphate[c]'	1.49373e-11
MAR08755	'Purine metabolism'	'H2O[p] + hypoxanthine[p] + O2[p] => H2O2[p] + xanthine[p]'	0
MAR04016	'Purine metabolism'	'ADP[c] + GTP[c] <=> ATP[c] + GDP[c]'	4.81258
MAR04018	'Purine metabolism'	'ADP[m] + GTP[m] <=> ATP[m] + GDP[m]'	-2.41695
MAR04044	'Purine metabolism'	'ADP[c] + dATP[c] <=> ATP[c] + dADP[c]'	2.98629
MAR04291	'Purine metabolism'	'ADP[c] + ITP[c] <=> ATP[c] + IDP[c]'	0.838417
MAR04420	'Purine metabolism'	'ADP[m] + dATP[m] => ATP[m] + dADP[m]'	5.41623e-05
MAR04570	'Purine metabolism'	'ADP[c] + dGTP[c] <=> ATP[c] + dGDP[c]'	2.70385
MAR04572	'Purine metabolism'	'ADP[m] + dGTP[m] => ATP[m] + dGDP[m]'	7.0158e-11
MAR04006	'Pyrimidine metabolism'	'ADP[c] + UTP[c] <=> ATP[c] + UDP[c]'	0.738064
MAR04028	'Pyrimidine metabolism'	'ADP[c] + CTP[c] <=> ATP[c] + CDP[c]'	2.51525
MAR04030	'Pyrimidine metabolism'	'ADP[m] + CTP[m] <=> ATP[m] + CDP[m]'	-0.0291901
MAR04670	'Pyrimidine metabolism'	'ADP[c] + dCTP[c] <=> ATP[c] + dCDP[c]'	1.75389
MAR04673	'Pyrimidine metabolism'	'ADP[c] + dUTP[c] <=> ATP[c] + dUDP[c]'	1.44373
MAR04675	'Pyrimidine metabolism'	'ATP[m] + dUDP[m] => ADP[m] + dUTP[m]'	1.05587e-10
MAR06614	'Pyrimidine metabolism'	'dADP[c] + dTTP[c] <=> dATP[c] + dTDP[c]'	0.170154
MAR06615	'Pyrimidine metabolism'	'dADP[m] + dTTP[m] <=> dATP[m] + dTDP[m]'	7.59819e-06
MAR06616	'Pyrimidine metabolism'	'dADP[n] + dTTP[n] <=> dATP[n] + dTDP[n]'	-3.71168e-13
MAR04635	'Pyrimidine metabolism'	'ADP[c] + dTTP[c] <=> ATP[c] + dTDP[c]'	3.15645
MAR03793	'Pyrimidine metabolism'	'2-methyl-3-oxopropanoate[m] + alanine[m] <=> D-3-amino-isobutanoate[m] + pyruvate[m]'	1.06125e-11
MAR03931	'Pyrimidine metabolism'	'H+[c] + NADPH[c] + oxidized thioredoxin[c] => NADP+[c] + thioredoxin[c]'	9.13343
MAR03969	'Pyrimidine metabolism'	'ITP[c] + uridine[c] => H+[c] + IDP[c] + UMP[c]'	9.2956e-12
MAR03970	'Pyrimidine metabolism'	'H2O[c] + UMP[c] => Pi[c] + uridine[c]'	4.75952
MAR04008	'Pyrimidine metabolism'	'ADP[c] + UDP[c] <=> ATP[c] + UMP[c]'	3.03161
MAR04032	'Pyrimidine metabolism'	'ATP[c] + NH3[c] + UTP[c] => ADP[c] + CTP[c] + H+[c] + Pi[c]'	2.48603e-10
MAR04034	'Pyrimidine metabolism'	'2 ATP[c] + glutamine[c] + H2O[c] + HCO3-[c] => 2 ADP[c] + carbamoyl-phosphate[c] + glutamate[c] + 2 H+[c] + Pi[c]'	3.68164e-12
MAR04036	'Pyrimidine metabolism'	'H+[c] + orotidine-5-phosphate[c] => CO2[c] + UMP[c]'	9.23156e-12
MAR04050	'Pyrimidine metabolism'	'H+[c] + N-carbamoyl-L-aspartate[c] + Pi[c] <=> aspartate[c] + carbamoyl-phosphate[c]'	3.39934e-11
MAR04056	'Pyrimidine metabolism'	'dTMP[c] + H2O[c] => Pi[c] + thymidine[c]'	1.37582
MAR04059	'Pyrimidine metabolism'	'H2O[r] + UDP[r] => H+[r] + Pi[r] + UMP[r]'	5.38281e-05
MAR04060	'Pyrimidine metabolism'	'H2O[s] + UDP[s] => H+[s] + Pi[s] + UMP[s]'	1.79753e-10
MAR04127	'Pyrimidine metabolism'	'H2O[c] + UDP-glucose[c] => glucose-1-phosphate[c] + 2 H+[c] + UMP[c]'	6.76255e-12
MAR04177	'Pyrimidine metabolism'	'CMP[c] + H2O[c] => cytidine[c] + Pi[c]'	1.70434e-11
MAR04179	'Pyrimidine metabolism'	'CMP[s] + H2O[s] => cytidine[s] + Pi[s]'	8.93147e-11
MAR04182	'Pyrimidine metabolism'	'cytidine[c] + GTP[c] => CMP[c] + GDP[c] + H+[c]'	2.41617e-11
MAR04183	'Pyrimidine metabolism'	'CDP[s] + H2O[s] => CMP[s] + H+[s] + Pi[s]'	2.0271e-10
MAR04192	'Pyrimidine metabolism'	'CTP[s] + H2O[s] => CDP[s] + H+[s] + Pi[s]'	2.0271e-10
MAR04194	'Pyrimidine metabolism'	'ATP[c] + glutamine[c] + H2O[c] + UTP[c] => ADP[c] + CTP[c] + glutamate[c] + 2 H+[c] + Pi[c]'	0.0794857
MAR04210	'Pyrimidine metabolism'	'H+[c] + PEP[c] + UDP[c] => pyruvate[c] + UTP[c]'	5.76587
MAR04211	'Pyrimidine metabolism'	'H2O[s] + UTP[s] => H+[s] + PPi[s] + UMP[s]'	1.79704e-10
MAR04343	'Pyrimidine metabolism'	'PRPP[c] + uracil[c] => PPi[c] + UMP[c]'	1.56934e-11
MAR04345	'Pyrimidine metabolism'	'5,6-Dihydrouracil[c] + NADP+[c] <=> H+[c] + NADPH[c] + uracil[c]'	0
MAR04346	'Pyrimidine metabolism'	'5,6-Dihydrouracil[c] + H2O[c] => 3-ureidopropionate[c] + H+[c]'	0
MAR04470	'Pyrimidine metabolism'	'H+[c] + NADH[c] + thymine[c] => dihydrothymine[c] + NAD+[c]'	0
MAR04471	'Pyrimidine metabolism'	'H+[m] + NADH[m] + thymine[m] => dihydrothymine[m] + NAD+[m]'	0
MAR04472	'Pyrimidine metabolism'	'H+[c] + NADPH[c] + thymine[c] => dihydrothymine[c] + NADP+[c]'	0
MAR04484	'Pyrimidine metabolism'	'dTMP[m] + H2O[m] => Pi[m] + thymidine[m]'	1.71349e-11
MAR04485	'Pyrimidine metabolism'	'2-deoxy-D-ribose-1-phosphate[c] + thymine[c] <=> Pi[c] + thymidine[c]'	-4.25152
MAR04510	'Pyrimidine metabolism'	'dCMP[c] + H2O[c] => deoxycytidine[c] + Pi[c]'	1.35291e-11
MAR04512	'Pyrimidine metabolism'	'ADP[c] + dCDP[c] <=> ATP[c] + dCMP[c]'	1.78293
MAR04513	'Pyrimidine metabolism'	'ATP[c] + deoxycytidine[c] => ADP[c] + dCMP[c] + H+[c]'	2.31953e-11
MAR04514	'Pyrimidine metabolism'	'deoxycytidine[c] + H2O[c] => deoxyuridine[c] + NH3[c]'	2.61756e-11
MAR04577	'Pyrimidine metabolism'	'orotidine-5-phosphate[c] + PPi[c] <=> orotate[c] + PRPP[c]'	3.56127e-11
MAR04579	'Pyrimidine metabolism'	'Pi[c] + uridine[c] <=> ribose-1-phosphate[c] + uracil[c]'	3.78819
MAR04580	'Pyrimidine metabolism'	'cytidine[c] + H2O[c] => NH3[c] + uridine[c]'	2.224e-11
MAR04608	'Pyrimidine metabolism'	'(S)-dihydroorotate[c] + H2O[c] <=> H+[c] + N-carbamoyl-L-aspartate[c]'	3.39934e-11
MAR04575	'Pyrimidine metabolism'	'(S)-dihydroorotate[c] + ubiquinone[m] <=> orotate[c] + ubiquinol[m]'	-0.00542206
MAR04637	'Pyrimidine metabolism'	'ADP[c] + dTDP[c] <=> ATP[c] + dTMP[c]'	-0.0208897
MAR04642	'Pyrimidine metabolism'	'dUMP[c] + H2O[c] => deoxyuridine[c] + Pi[c]'	2.19642
MAR04643	'Pyrimidine metabolism'	'dUTP[m] + H2O[m] => dUMP[m] + H+[m] + PPi[m]'	2.21099e-11
MAR04644	'Pyrimidine metabolism'	'5,10-methylene-THF[c] + dUMP[c] <=> dihydrofolate[c] + dTMP[c]'	1.39671
MAR04676	'Pyrimidine metabolism'	'cytidine[c] + dUTP[c] => CMP[c] + dUDP[c] + H+[c]'	2.13444e-11
MAR04736	'Pyrimidine metabolism'	'dihydrothymine[c] + H2O[c] => 3-ureidoisobutyrate[c] + H+[c]'	0
MAR04819	'Pyrimidine metabolism'	'3-ureidoisobutyrate[c] + H+[c] + H2O[c] => CO2[c] + D-3-amino-isobutanoate[c] + NH3[c]'	0
MAR05299	'Pyrimidine metabolism'	'ATP[c] + uridine[c] => ADP[c] + H+[c] + UMP[c]'	9.65187e-12
MAR05352	'Pyrimidine metabolism'	'dUTP[c] + uridine[c] => dUDP[c] + H+[c] + UMP[c]'	9.52717e-12
MAR06612	'Pyrimidine metabolism'	'dADP[m] + dTDP[m] <=> dATP[m] + dTMP[m]'	4.65641e-05
MAR06621	'Pyrimidine metabolism'	'dUTP[m] + H2O[m] + oxidized thioredoxin[m] <=> thioredoxin[m] + UTP[m]'	-2.47126e-11
MAR06623	'Pyrimidine metabolism'	'deoxyuridine[c] + dGTP[c] => dGDP[c] + dUMP[c] + H+[c]'	9.78124e-12
MAR06624	'Pyrimidine metabolism'	'deoxyuridine[m] + dGTP[m] => dGDP[m] + dUMP[m] + H+[m]'	2.82016e-11
MAR06627	'Pyrimidine metabolism'	'dTDP[c] + H+[c] + PEP[c] <=> dTTP[c] + pyruvate[c]'	3.34749
MAR08072	'Pyrimidine metabolism'	'2-deoxy-D-ribose-1-phosphate[c] + H2O[c] => deoxyribose[c] + Pi[c]'	1.7775e-11
MAR03965	'Nucleotide metabolism'	'dUDP[c] + H2O[c] => dUMP[c] + H+[c] + Pi[c]'	9.2099e-12
MAR03966	'Nucleotide metabolism'	'ATP[m] + H2O[m] => AMP[m] + H+[m] + PPi[m]'	9.02884e-12
MAR03967	'Nucleotide metabolism'	'CDP[c] + GDP[c] <=> CMP[c] + GTP[c]'	-2.61182
MAR03968	'Nucleotide metabolism'	'ADP[c] + dUDP[c] <=> ATP[c] + dUMP[c]'	3.59313
MAR03999	'Nucleotide metabolism'	'ADP[s] + H2O[s] => AMP[s] + H+[s] + Pi[s]'	1.7981e-10
MAR04024	'Nucleotide metabolism'	'ADP[c] + CDP[c] <=> ATP[c] + CMP[c]'	2.20076
MAR04026	'Nucleotide metabolism'	'ADP[m] + CDP[m] <=> ATP[m] + CMP[m]'	-0.0291901
MAR04054	'Nucleotide metabolism'	'ATP[c] + thymidine[c] => ADP[c] + dTMP[c] + H+[c]'	1.11983e-11
MAR04061	'Nucleotide metabolism'	'H2O[s] + UTP[s] => H+[s] + Pi[s] + UDP[s]'	1.79753e-10
MAR04083	'Nucleotide metabolism'	'adenosine[m] + ATP[m] => ADP[m] + AMP[m] + H+[m]'	0.000107969
MAR04136	'Nucleotide metabolism'	'GTP[s] + H2O[s] => GDP[s] + H+[s] + Pi[s]'	2.0271e-10
MAR04180	'Nucleotide metabolism'	'ATP[c] + cytidine[c] => ADP[c] + CMP[c] + H+[c]'	2.10184e-11
MAR04185	'Nucleotide metabolism'	'ATP[c] + H+[c] + sulfate[c] => adenylyl sulfate[c] + PPi[c]'	4.84983e-11
MAR04186	'Nucleotide metabolism'	'adenylyl sulfate[c] + ATP[c] => ADP[c] + H+[c] + PAPS[c]'	2.37356e-11
MAR04342	'Nucleotide metabolism'	'H2O[s] + IDP[s] => H+[s] + IMP[s] + Pi[s]'	2.0271e-10
MAR04483	'Nucleotide metabolism'	'ATP[m] + thymidine[m] => ADP[m] + dTMP[m] + H+[m]'	6.48167e-11
MAR04507	'Nucleotide metabolism'	'dCMP[c] + H2O[c] => dUMP[c] + NH3[c]'	1.2385e-11
MAR04516	'Nucleotide metabolism'	'dCDP[c] + H2O[c] => dCMP[c] + H+[c] + Pi[c]'	8.57305e-12
MAR04601	'Nucleotide metabolism'	'ATP[m] + deoxyguanosine[m] => ADP[m] + dGMP[m] + H+[m]'	0
MAR04633	'Nucleotide metabolism'	'ATP[c] + deoxyadenosine[c] => ADP[c] + dAMP[c] + H+[c]'	1.0715e-11
MAR04640	'Nucleotide metabolism'	'ATP[m] + dUMP[m] => ADP[m] + dUDP[m]'	2.21099e-11
MAR04641	'Nucleotide metabolism'	'ATP[c] + deoxyuridine[c] => ADP[c] + dUMP[c] + H+[c]'	1.03544e-11
MAR04680	'Nucleotide metabolism'	'2-deoxy-D-ribose-1-phosphate[c] + uracil[c] <=> deoxyuridine[c] + Pi[c]'	-2.90036
MAR04806	'Nucleotide metabolism'	'10-formyl-THF[c] + GAR[c] => H+[c] + N-formyl-GAR[c] + THF[c]'	1.14301e-11
MAR06625	'Nucleotide metabolism'	'ATP[m] + deoxyuridine[m] => ADP[m] + dUMP[m] + H+[m]'	3.28643e-11
MAR06626	'Nucleotide metabolism'	'dUMP[m] + H2O[m] => deoxyuridine[m] + Pi[m]'	2.3042e-11
MAR07160	'Nucleotide metabolism'	'0.3 dATP[c] + 0.2 dCTP[c] + 0.2 dGTP[c] + 0.3 dTTP[c] => DNA[c] + PPi[c]'	0.0696323
MAR07161	'Nucleotide metabolism'	'0.18 ATP[c] + 0.3 CTP[c] + 0.34 GTP[c] + 0.18 UTP[c] => PPi[c] + RNA[c]'	0.293134
MAR07162	'Nucleotide metabolism'	'0.18 ADP[c] + 0.3 CDP[c] + 0.34 GDP[c] + 0.18 UDP[c] => Pi[c] + RNA[c]'	2.09749e-11
MAR07163	'Nucleotide metabolism'	'DNA[c] + H2O[c] => 0.3 dAMP[c] + 0.2 dCMP[c] + 0.2 dGMP[c] + 0.3 dTMP[c] + H+[c]'	9.61255e-12
MAR07164	'Nucleotide metabolism'	'H2O[c] + RNA[c] => 0.18 AMP[c] + 0.3 CMP[c] + 0.34 GMP[c] + H+[c] + 0.18 UMP[c]'	1.41503e-11
MAR07713	'Nucleotide metabolism'	'AMP[l] + H2O[l] => adenosine[l] + Pi[l]'	1.81585e-11
MAR07716	'Nucleotide metabolism'	'H2O[l] + UMP[l] => Pi[l] + uridine[l]'	0.951904
MAR07717	'Nucleotide metabolism'	'H2O[m] + UMP[m] => Pi[m] + uridine[m]'	1.36602e-11
MAR07721	'Nucleotide metabolism'	'CMP[l] + H2O[l] => cytidine[l] + Pi[l]'	1.34345e-11
MAR07725	'Nucleotide metabolism'	'dTMP[l] + H2O[l] => Pi[l] + thymidine[l]'	2.61984e-10
MAR07728	'Nucleotide metabolism'	'GMP[l] + H2O[l] => guanosine[l] + Pi[l]'	1.44586e-11
MAR07801	'Nucleotide metabolism'	'ADP[m] + GDP[m] <=> AMP[m] + GTP[m]'	1.20783
MAR07863	'Nucleotide metabolism'	'CDP[c] + UDP[c] <=> CTP[c] + UMP[c]'	0.516364
MAR07864	'Nucleotide metabolism'	'CDP[n] + UDP[n] <=> CTP[n] + UMP[n]'	-3.97573e-13
MAR07865	'Nucleotide metabolism'	'2 UDP[c] <=> UMP[c] + UTP[c]'	2.29355
MAR07866	'Nucleotide metabolism'	'2 UDP[n] <=> UMP[n] + UTP[n]'	-3.91823e-13
MAR07867	'Nucleotide metabolism'	'GDP[c] + UDP[c] <=> GTP[c] + UMP[c]'	-1.78097
MAR07868	'Nucleotide metabolism'	'GDP[n] + UDP[n] <=> GTP[n] + UMP[n]'	-4.02224e-13
MAR07869	'Nucleotide metabolism'	'dADP[c] + UDP[c] <=> dATP[c] + UMP[c]'	0.0453213
MAR07870	'Nucleotide metabolism'	'dADP[n] + UDP[n] <=> dATP[n] + UMP[n]'	-3.90335e-13
MAR07871	'Nucleotide metabolism'	'dCDP[c] + UDP[c] <=> dCTP[c] + UMP[c]'	1.27772
MAR07872	'Nucleotide metabolism'	'dCDP[n] + UDP[n] <=> dCTP[n] + UMP[n]'	-3.97574e-13
MAR07873	'Nucleotide metabolism'	'dGDP[c] + UDP[c] <=> dGTP[c] + UMP[c]'	0.327764
MAR07874	'Nucleotide metabolism'	'dGDP[n] + UDP[n] <=> dGTP[n] + UMP[n]'	-3.97574e-13
MAR07875	'Nucleotide metabolism'	'ADP[m] + UDP[m] <=> ATP[m] + UMP[m]'	-2.47126e-11
MAR07876	'Nucleotide metabolism'	'ADP[n] + UDP[n] <=> ATP[n] + UMP[n]'	2.1069e-11
MAR07878	'Nucleotide metabolism'	'ADP[c] + dITP[c] <=> ATP[c] + dIDP[c]'	0
MAR07879	'Nucleotide metabolism'	'dITP[c] + H2O[c] => dIMP[c] + H+[c] + PPi[c]'	1.72801e-11
MAR07880	'Nucleotide metabolism'	'dIMP[c] + H2O[c] => deoxyinosine[c] + Pi[c]'	1.72801e-11
MAR07881	'Nucleotide metabolism'	'ADP[n] + dITP[n] <=> ATP[n] + dIDP[n]'	0
MAR07882	'Nucleotide metabolism'	'ADP[n] + GTP[n] <=> ATP[n] + GDP[n]'	-4.97443e-13
MAR07883	'Nucleotide metabolism'	'ADP[m] + UTP[m] <=> ATP[m] + UDP[m]'	-2.47126e-11
MAR07884	'Nucleotide metabolism'	'ADP[n] + UTP[n] <=> ATP[n] + UDP[n]'	-5.01371e-13
MAR07885	'Nucleotide metabolism'	'ADP[n] + CTP[n] <=> ATP[n] + CDP[n]'	-4.95622e-13
MAR07886	'Nucleotide metabolism'	'ADP[m] + dTTP[m] <=> ATP[m] + dTDP[m]'	-7.59827e-06
MAR07887	'Nucleotide metabolism'	'ADP[n] + dTTP[n] <=> ATP[n] + dTDP[n]'	1.12143e-11
MAR07888	'Nucleotide metabolism'	'ADP[n] + dGTP[n] <=> ATP[n] + dGDP[n]'	-4.9562e-13
MAR07889	'Nucleotide metabolism'	'ADP[n] + dUTP[n] <=> ATP[n] + dUDP[n]'	8.97173e-18
MAR07890	'Nucleotide metabolism'	'ADP[m] + dCTP[m] <=> ATP[m] + dCDP[m]'	-7.27553e-11
MAR07891	'Nucleotide metabolism'	'ADP[n] + dCTP[n] <=> ATP[n] + dCDP[n]'	-4.9562e-13
MAR07892	'Nucleotide metabolism'	'ADP[n] + dATP[n] <=> ATP[n] + dADP[n]'	-5.02859e-13
MAR07893	'Nucleotide metabolism'	'ADP[n] + ITP[n] <=> ATP[n] + IDP[n]'	0
MAR08083	'Nucleotide metabolism'	'cGMP[n] + H2O[n] => GMP[n] + H+[n]'	0
MAR08085	'Nucleotide metabolism'	'cGMP[g] + H2O[g] => GMP[g] + H+[g]'	0
MAR08087	'Nucleotide metabolism'	'cAMP[g] + H2O[g] => AMP[g] + H+[g]'	0
MAR08443	'Nucleotide metabolism'	'ADP-glucose[c] + H2O[c] => AMP[c] + glucose-1-phosphate[c] + 2 H+[c]'	2.00422e-11
MAR08444	'Nucleotide metabolism'	'ADP-mannose[c] + H2O[c] => AMP[c] + 2 H+[c] + mannose-1-phosphate[c]'	0
MAR08445	'Nucleotide metabolism'	'ATP[m] + cytidine[m] => ADP[m] + CMP[m] + H+[m]'	0.0291901
MAR08448	'Nucleotide metabolism'	'CDP[c] + dGDP[c] <=> CMP[c] + dGTP[c]'	-0.503086
MAR08449	'Nucleotide metabolism'	'CDP[n] + dGDP[n] <=> CMP[n] + dGTP[n]'	-3.97452e-13
MAR08450	'Nucleotide metabolism'	'dCDP[c] + dGDP[c] <=> dCMP[c] + dGTP[c]'	-0.920916
MAR08451	'Nucleotide metabolism'	'dCDP[n] + dGDP[n] <=> dCMP[n] + dGTP[n]'	-3.98409e-13
MAR08452	'Nucleotide metabolism'	'2 dCDP[c] <=> dCMP[c] + dCTP[c]'	0.0290424
MAR08453	'Nucleotide metabolism'	'2 dCDP[n] <=> dCMP[n] + dCTP[n]'	-3.98409e-13
MAR08454	'Nucleotide metabolism'	'dADP[c] + dCDP[c] <=> dATP[c] + dCMP[c]'	-1.20336
MAR08455	'Nucleotide metabolism'	'dADP[n] + dCDP[n] <=> dATP[n] + dCMP[n]'	-3.9117e-13
MAR08456	'Nucleotide metabolism'	'dCDP[c] + UDP[c] <=> dCMP[c] + UTP[c]'	1.04487
MAR08457	'Nucleotide metabolism'	'dCDP[n] + UDP[n] <=> dCMP[n] + UTP[n]'	-3.92658e-13
MAR08458	'Nucleotide metabolism'	'ADP[n] + CDP[n] <=> ATP[n] + CMP[n]'	2.10689e-11
MAR08459	'Nucleotide metabolism'	'ADP[n] + dCDP[n] <=> ATP[n] + dCMP[n]'	2.10679e-11
MAR08460	'Nucleotide metabolism'	'CDP[n] + dCDP[n] <=> CTP[n] + dCMP[n]'	-3.98408e-13
MAR08462	'Nucleotide metabolism'	'dCDP[n] + GDP[n] <=> dCMP[n] + GTP[n]'	-3.96995e-13
MAR08463	'Nucleotide metabolism'	'CDP[c] + dCDP[c] <=> CTP[c] + dCMP[c]'	-0.732317
MAR08464	'Nucleotide metabolism'	'CDP[n] + GDP[n] <=> CMP[n] + GTP[n]'	-3.96039e-13
MAR08465	'Nucleotide metabolism'	'2 CDP[c] <=> CMP[c] + CTP[c]'	-0.314486
MAR08466	'Nucleotide metabolism'	'2 CDP[n] <=> CMP[n] + CTP[n]'	-3.97451e-13
MAR08467	'Nucleotide metabolism'	'CDP[c] + UDP[c] <=> CMP[c] + UTP[c]'	1.4627
MAR08468	'Nucleotide metabolism'	'CDP[n] + UDP[n] <=> CMP[n] + UTP[n]'	-3.91701e-13
MAR08469	'Nucleotide metabolism'	'CDP[c] + dADP[c] <=> CMP[c] + dATP[c]'	-0.785528
MAR08470	'Nucleotide metabolism'	'CDP[n] + dADP[n] <=> CMP[n] + dATP[n]'	-3.96908e-13
MAR08471	'Nucleotide metabolism'	'CDP[c] + dCDP[c] <=> CMP[c] + dCTP[c]'	0.446873
MAR08472	'Nucleotide metabolism'	'CDP[n] + dCDP[n] <=> CMP[n] + dCTP[n]'	-3.97452e-13
MAR08473	'Nucleotide metabolism'	'deoxyadenosine[s] + H2O[s] => deoxyinosine[s] + NH3[s]'	3.93025e-11
MAR08474	'Nucleotide metabolism'	'ATP[s] + 2 H2O[s] => AMP[s] + 2 H+[s] + 2 Pi[s]'	1.09573e-10
MAR08477	'Nucleotide metabolism'	'ADP[m] + dCMP[m] + H+[m] <=> ATP[m] + deoxycytidine[m]'	0
MAR08478	'Nucleotide metabolism'	'ADP[n] + dCMP[n] + H+[n] <=> ATP[n] + deoxycytidine[n]'	1.12151e-11
MAR08479	'Nucleotide metabolism'	'dCMP[n] + H+[n] + UDP[n] <=> deoxycytidine[n] + UTP[n]'	-3.71911e-13
MAR08482	'Nucleotide metabolism'	'H+[m] + NADPH[m] + oxidized thioredoxin[m] => NADP+[m] + thioredoxin[m]'	7.70321e-11
MAR08483	'Nucleotide metabolism'	'dUTP[n] + H2O[n] => dUMP[n] + H+[n] + PPi[n]'	0
MAR08485	'Nucleotide metabolism'	'H2O[g] + UDP[g] => H+[g] + Pi[g] + UMP[g]'	0
MAR08486	'Nucleotide metabolism'	'adenosine[c] + Pi[c] <=> adenine[c] + ribose-1-phosphate[c]'	0.395598
MAR08487	'Nucleotide metabolism'	'H2O[s] + UMP[s] => Pi[s] + uridine[s]'	8.93577e-11
MAR08488	'Nucleotide metabolism'	'H2O[c] + XTP[c] => H+[c] + PPi[c] + xanthosine-5-phosphate[c]'	1.10911e-11
MAR08489	'Nucleotide metabolism'	'H2O[c] + ITP[c] => H+[c] + IMP[c] + PPi[c]'	1.53472e-11
MAR03802	'Alanine, aspartate and glutamate metabolism'	'AKG[m] + 2 H+[m] + NADH[m] + NH3[m] <=> glutamate[m] + H2O[m] + NAD+[m]'	1.40662
MAR03804	'Alanine, aspartate and glutamate metabolism'	'AKG[m] + 2 H+[m] + NADPH[m] + NH3[m] <=> glutamate[m] + H2O[m] + NADP+[m]'	0.989669
MAR03811	'Alanine, aspartate and glutamate metabolism'	'aspartate[c] + ATP[c] + citrulline[c] => AMP[c] + argininosuccinate[c] + H+[c] + PPi[c]'	3.61689e-13
MAR03813	'Alanine, aspartate and glutamate metabolism'	'arginine[c] + fumarate[c] <=> argininosuccinate[c]'	3.73133e-11
MAR03822	'Alanine, aspartate and glutamate metabolism'	'1-pyrroline-5-carboxylate[m] + 2 H2O[m] + NAD+[m] => glutamate[m] + H+[m] + NADH[m]'	9.4495e-11
MAR03827	'Alanine, aspartate and glutamate metabolism'	'AKG[m] + aspartate[m] <=> glutamate[m] + OAA[m]'	-0.0986853
MAR03829	'Alanine, aspartate and glutamate metabolism'	'AKG[c] + aspartate[c] <=> glutamate[c] + OAA[c]'	0.0876862
MAR03831	'Alanine, aspartate and glutamate metabolism'	'aspartate[c] => fumarate[c] + H+[c] + NH3[c]'	1.70838e-11
MAR03862	'Alanine, aspartate and glutamate metabolism'	'asparagine[m] + H2O[m] => aspartate[m] + H+[m] + NH3[m]'	0.0625247
MAR03865	'Alanine, aspartate and glutamate metabolism'	'3-sulfinoalanine[m] + AKG[m] + H+[m] => 3-sulfinylpyruvic acid[m] + glutamate[m]'	0.16121
MAR03870	'Alanine, aspartate and glutamate metabolism'	'GSSG[m] + H+[m] + NADPH[m] => 2 GSH[m] + NADP+[m]'	4.96298e-11
MAR03873	'Alanine, aspartate and glutamate metabolism'	'2 ATP[m] + CO2[m] + H2O[m] + NH3[m] => 2 ADP[m] + carbamoyl-phosphate[m] + 2 H+[m] + Pi[m]'	7.88805e-12
MAR08654	'Alanine, aspartate and glutamate metabolism'	'2 ATP[m] + HCO3-[m] + NH3[m] => 2 ADP[m] + carbamoyl-phosphate[m] + H+[m] + Pi[m]'	7.62359e-12
MAR03890	'Alanine, aspartate and glutamate metabolism'	'ATP[c] + glutamate[c] + NH3[c] => ADP[c] + glutamine[c] + Pi[c]'	2.52981e-11
MAR03892	'Alanine, aspartate and glutamate metabolism'	'glutamine[m] + H2O[m] => glutamate[m] + H+[m] + NH3[m]'	0
MAR09802	'Alanine, aspartate and glutamate metabolism'	'glutamine[c] + H2O[c] => glutamate[c] + H+[c] + NH3[c]'	0.698832
MAR03899	'Alanine, aspartate and glutamate metabolism'	'AKG[c] + alanine[c] <=> glutamate[c] + pyruvate[c]'	-1.03953
MAR03903	'Alanine, aspartate and glutamate metabolism'	'aspartate[c] + ATP[c] + glutamine[c] + H2O[c] => AMP[c] + asparagine[c] + glutamate[c] + H+[c] + PPi[c]'	1.46025e-11
MAR04109	'Alanine, aspartate and glutamate metabolism'	'AKG[m] + alanine[m] <=> glutamate[m] + pyruvate[m]'	3.36545e-12
MAR04114	'Alanine, aspartate and glutamate metabolism'	'2-oxoglutaramate[c] + H2O[c] => AKG[c] + H+[c] + NH3[c]'	0.86918
MAR04115	'Alanine, aspartate and glutamate metabolism'	'2-oxoglutaramate[m] + H2O[m] => AKG[m] + H+[m] + NH3[m]'	0
MAR04118	'Alanine, aspartate and glutamate metabolism'	'GSSG[c] + H+[c] + NADPH[c] => 2 GSH[c] + NADP+[c]'	1.27963e-10
MAR04172	'Alanine, aspartate and glutamate metabolism'	'asparagine[c] + H2O[c] => aspartate[c] + H+[c] + NH3[c]'	1.98203e-11
MAR04196	'Alanine, aspartate and glutamate metabolism'	'glutamine[c] + pyruvate[c] => 2-oxoglutaramate[c] + alanine[c]'	0.86918
MAR04197	'Alanine, aspartate and glutamate metabolism'	'glutamine[m] + pyruvate[m] => 2-oxoglutaramate[m] + alanine[m]'	0
MAR04287	'Alanine, aspartate and glutamate metabolism'	'H2O[m] + NADP+[m] + succinate semialdehyde[m] => 2 H+[m] + NADPH[m] + succinate[m]'	1.44687e-11
MAR04693	'Alanine, aspartate and glutamate metabolism'	'4-aminobutyrate[m] + AKG[m] <=> glutamate[m] + succinate semialdehyde[m]'	-4.72311e-11
MAR06780	'Alanine, aspartate and glutamate metabolism'	'AKG[m] + tyrosine[m] => 4-hydroxyphenylpyruvate[m] + glutamate[m]'	0.000107969
MAR06969	'Alanine, aspartate and glutamate metabolism'	'H2O[c] + N-acetyl-L-asparagine[c] <=> acetate[c] + asparagine[c]'	0
MAR06970	'Alanine, aspartate and glutamate metabolism'	'(S)-2-aminobutanoate[c] + AKG[c] <=> 2-oxobutyrate[c] + glutamate[c]'	0
MAR07641	'Alanine, aspartate and glutamate metabolism'	'D-aspartate[p] + H2O[p] + O2[p] => H+[p] + H2O2[p] + NH3[p] + OAA[p]'	0
MAR07642	'Alanine, aspartate and glutamate metabolism'	'D-alanine[c] <=> alanine[c]'	8.31429e-11
MAR08628	'Alanine, aspartate and glutamate metabolism'	'H2O[c] + N-acetyl-L-aspartate[c] => acetate[c] + aspartate[c]'	1.492e-11
MAR03806	'Arginine and proline metabolism'	'glutamate[m] + 2 H+[m] + NADH[m] <=> H2O[m] + L-glutamate 5-semialdehyde[m] + NAD+[m]'	2.07963
MAR03807	'Arginine and proline metabolism'	'AKG[m] + ornithine[m] <=> glutamate[m] + L-glutamate 5-semialdehyde[m]'	-2.07963
MAR03809	'Arginine and proline metabolism'	'citrulline[m] + H+[m] + Pi[m] <=> carbamoyl-phosphate[m] + ornithine[m]'	9.12802e-11
MAR03816	'Arginine and proline metabolism'	'arginine[c] + H2O[c] => ornithine[c] + urea[c]'	1.56578e-11
MAR03819	'Arginine and proline metabolism'	'1-pyrroline-5-carboxylate[c] + H+[c] + H2O[c] <=> L-glutamate 5-semialdehyde[c]'	0
MAR03820	'Arginine and proline metabolism'	'1-pyrroline-5-carboxylate[m] + H+[m] + H2O[m] <=> L-glutamate 5-semialdehyde[m]'	-4.02968e-11
MAR03833	'Arginine and proline metabolism'	'1-pyrroline-5-carboxylate[c] + 2 H+[c] + NADPH[c] => NADP+[c] + proline[c]'	0
MAR03835	'Arginine and proline metabolism'	'1-pyrroline-5-carboxylate[c] + 2 H+[c] + NADH[c] => NAD+[c] + proline[c]'	0
MAR03837	'Arginine and proline metabolism'	'1-pyrroline-5-carboxylate[m] + 2 H+[m] + NADH[m] => NAD+[m] + proline[m]'	4.56956e-11
MAR03838	'Arginine and proline metabolism'	'1-pyrroline-5-carboxylate[m] + H+[m] + ubiquinol[m] <=> proline[m] + ubiquinone[m]'	1.32321e-10
MAR03895	'Arginine and proline metabolism'	'ATP[m] + glutamate[m] => ADP[m] + glutamyl-5-phosphate[m]'	3.02146e-11
MAR03897	'Arginine and proline metabolism'	'glutamyl-5-phosphate[m] + H+[m] + NADPH[m] => L-glutamate 5-semialdehyde[m] + NADP+[m] + Pi[m]'	3.02146e-11
MAR03956	'Arginine and proline metabolism'	'CO2[m] + H2O[m] => H+[m] + HCO3-[m]'	0.0347824
MAR04073	'Arginine and proline metabolism'	'H+[c] + SAM[c] => CO2[c] + S-adenosylmethioninamine[c]'	1.9039e-11
MAR04075	'Arginine and proline metabolism'	'putrescine[c] + S-adenosylmethioninamine[c] => 5-methylthioadenosine[c] + H+[c] + spermidine[c]'	2.69534e-11
MAR04077	'Arginine and proline metabolism'	'S-adenosylmethioninamine[c] + spermidine[c] => 5-methylthioadenosine[c] + H+[c] + spermine[c]'	3.01095e-11
MAR04191	'Arginine and proline metabolism'	'arginine[m] + H+[m] => agmatine[m] + CO2[m]'	0
MAR04212	'Arginine and proline metabolism'	'H+[c] + ornithine[c] => CO2[c] + putrescine[c]'	8.19829e-11
MAR04422	'Arginine and proline metabolism'	'H+[s] + ornithine[s] => CO2[s] + putrescine[s]'	1.82382
MAR04423	'Arginine and proline metabolism'	'H2O[s] + O2[s] + putrescine[s] => 4-aminobutanal[s] + H+[s] + H2O2[s] + NH3[s]'	0.119931
MAR04424	'Arginine and proline metabolism'	'agmatine[m] + H2O[m] => putrescine[m] + urea[m]'	0
MAR04583	'Arginine and proline metabolism'	'creatine[c] + H+[c] + SAH[c] <=> guanidinoacetate[c] + SAM[c]'	0.130819
MAR04606	'Histidine metabolism'	'4-aminobutyrate[c] + ATP[c] + histidine[c] => AMP[c] + H+[c] + homocarnosine[c] + PPi[c]'	1.9704e-11
MAR04607	'Histidine metabolism'	'H2O[c] + homocarnosine[c] => 4-aminobutyrate[c] + histidine[c]'	1.9704e-11
MAR04776	'Arginine and proline metabolism'	'AKG[c] + O2[c] + proline[c] => CO2[c] + succinate[c] + trans-4-hydroxy-L-proline[c]'	5.90397e-12
MAR04777	'Arginine and proline metabolism'	'AKG[m] + O2[m] + proline[m] => CO2[m] + succinate[m] + trans-4-hydroxy-L-proline[m]'	2.15008e-11
MAR04778	'Arginine and proline metabolism'	'NAD+[c] + trans-4-hydroxy-L-proline[c] => 2 H+[c] + L-1-pyrroline-3-hydroxy-5-carboxylate[c] + NADH[c]'	0
MAR04779	'Arginine and proline metabolism'	'NAD+[m] + trans-4-hydroxy-L-proline[m] => 2 H+[m] + L-1-pyrroline-3-hydroxy-5-carboxylate[m] + NADH[m]'	2.98468e-11
MAR04780	'Arginine and proline metabolism'	'NADP+[c] + trans-4-hydroxy-L-proline[c] => 2 H+[c] + L-1-pyrroline-3-hydroxy-5-carboxylate[c] + NADPH[c]'	0
MAR04781	'Arginine and proline metabolism'	'NADP+[m] + trans-4-hydroxy-L-proline[m] => 2 H+[m] + L-1-pyrroline-3-hydroxy-5-carboxylate[m] + NADPH[m]'	2.96779e-11
MAR04784	'Arginine and proline metabolism'	'2 H2O[m] + L-1-pyrroline-3-hydroxy-5-carboxylate[m] + NAD+[m] => H+[m] + L-erythro-4-hydroxyglutamate[m] + NADH[m]'	4.19729e-10
MAR04785	'Arginine and proline metabolism'	'2 H2O[m] + L-1-pyrroline-3-hydroxy-5-carboxylate[m] + NADP+[m] => H+[m] + L-erythro-4-hydroxyglutamate[m] + NADPH[m]'	0.138984
MAR04786	'Arginine and proline metabolism'	'AKG[m] + L-erythro-4-hydroxyglutamate[m] => 4-hydroxy-2-oxoglutarate[m] + glutamate[m]'	2.80643e-11
MAR04787	'Arginine and proline metabolism'	'4-hydroxy-2-oxoglutarate[m] => glyoxalate[m] + pyruvate[m]'	2.15007e-11
MAR05384	'Arginine and proline metabolism'	'5-methylthioadenosine[c] + Pi[c] => adenine[c] + methylthioribose-1p[c]'	6.81091e-11
MAR06932	'Arginine and proline metabolism'	'H2O[s] + O2[s] + spermine[s] => H+[s] + H2O2[s] + NH3[s] + spermine monoaldehyde[s]'	0.119931
MAR06935	'Arginine and proline metabolism'	'H2O[s] + O2[s] + spermine monoaldehyde[s] => H+[s] + H2O2[s] + NH3[s] + spermine dialdehyde[s]'	0.119931
MAR06938	'Arginine and proline metabolism'	'CoA[c] + H+[c] + N1-acetylspermidine[c] <=> acetyl-CoA[c] + spermidine[c]'	1.06009e-11
MAR06942	'Arginine and proline metabolism'	'H2O[s] + O2[s] + spermidine[s] => H+[s] + H2O2[s] + NH3[s] + spermidine monoaldehyde 1[s]'	0.119931
MAR06945	'Arginine and proline metabolism'	'H2O[s] + O2[s] + spermidine[s] => H+[s] + H2O2[s] + NH3[s] + spermidine monoaldehyde 2[s]'	0.119931
MAR06948	'Arginine and proline metabolism'	'H2O[s] + O2[s] + spermidine monoaldehyde 1[s] => H+[s] + H2O2[s] + NH3[s] + spermidine dialdehyde[s]'	0.119931
MAR06951	'Arginine and proline metabolism'	'H2O[s] + O2[s] + spermidine monoaldehyde 2[s] => H+[s] + H2O2[s] + NH3[s] + spermidine dialdehyde[s]'	0.119931
MAR06965	'Arginine and proline metabolism'	'dehydrospermidine[c] + H+[c] + NADH[c] <=> NAD+[c] + spermidine[c]'	0
MAR06966	'Arginine and proline metabolism'	'1,3-diaminopropane[c] + 1-pyrroline[c] <=> dehydrospermidine[c]'	0
MAR08096	'Arginine and proline metabolism'	'H+[m] + H2O[m] + L-1-pyrroline-3-hydroxy-5-carboxylate[m] <=> L-4-hydroxyglutamate semialdehyde[m]'	-0.138984
MAR08097	'Arginine and proline metabolism'	'2 H+[m] + L-erythro-4-hydroxyglutamate[m] + NADH[m] <=> H2O[m] + L-4-hydroxyglutamate semialdehyde[m] + NAD+[m]'	0.138984
MAR08098	'Arginine and proline metabolism'	'L-erythro-4-hydroxyglutamate[m] + OAA[m] => 4-hydroxy-2-oxoglutarate[m] + aspartate[m]'	3.14604e-11
MAR08416	'Arginine and proline metabolism'	'acetyl-CoA[m] + glutamate[m] => CoA[m] + H+[m] + N-acetyl-L-glutamate[m]'	0
MAR08425	'Arginine and proline metabolism'	'H2O[c] + N-acetylornithine[c] <=> acetate[c] + ornithine[c]'	0
MAR08426	'Arginine and proline metabolism'	'arginine[m] + H2O[m] => ornithine[m] + urea[m]'	2.83546e-11
MAR08427	'Arginine and proline metabolism'	'ADP[m] + creatine-phosphate[m] + H+[m] <=> ATP[m] + creatine[m]'	0
MAR08432	'Arginine and proline metabolism'	'FAD[m] + sarcosine[m] + THF[m] => 5,10-methylene-THF[m] + FADH2[m] + glycine[m]'	0
MAR08603	'Arginine and proline metabolism'	'acetyl-CoA[c] + putrescine[c] => CoA[c] + H+[c] + N-acetylputrescine[c]'	0
MAR08604	'Arginine and proline metabolism'	'H2O[c] + N-acetylputrescine[c] + O2[c] => H+[c] + H2O2[c] + N4-acetylaminobutanal[c] + NH3[c]'	0
MAR08605	'Arginine and proline metabolism'	'H2O[c] + N4-acetylaminobutanal[c] + NAD+[c] => 4-acetamidobutanoate[c] + 2 H+[c] + NADH[c]'	0
MAR08606	'Arginine and proline metabolism'	'H2O[c] + O2[c] + putrescine[c] => 4-aminobutanal[c] + H+[c] + H2O2[c] + NH3[c]'	2.73425e-11
MAR08609	'Arginine and proline metabolism'	'1-pyrroline-5-carboxylate[m] + 2 H+[m] + NADPH[m] => NADP+[m] + proline[m]'	4.48574e-11
MAR08610	'Arginine and proline metabolism'	'FAD[c] + proline[c] => 1-pyrroline-5-carboxylate[c] + FADH2[c] + H+[c]'	0
MAR08611	'Arginine and proline metabolism'	'FAD[m] + proline[m] => 1-pyrroline-5-carboxylate[m] + FADH2[m] + H+[m]'	2.01722e-10
MAR04285	'Alanine, aspartate and glutamate metabolism'	'H2O[m] + NAD+[m] + succinate semialdehyde[m] => 2 H+[m] + NADH[m] + succinate[m]'	1.4697e-11
MAR00457	'Glycine, serine and threonine metabolism'	'ATP[c] + glycerate[c] => 3-phospho-D-glycerate[c] + ADP[c] + H+[c]'	4.64918e-10
MAR00460	'Glycine, serine and threonine metabolism'	'ATP[m] + glycerate[m] => 3-phospho-D-glycerate[m] + ADP[m] + H+[m]'	0
MAR03750	'Glycine, serine and threonine metabolism'	'CoA[m] + H+[m] + isobutyrylglycine[m] <=> glycine[m] + isobutyryl-CoA[m]'	0
MAR03752	'Glycine, serine and threonine metabolism'	'FADH2[m] + methacrylyl-CoA[m] <=> FAD[m] + isobutyryl-CoA[m]'	0.525882
MAR03770	'Glycine, serine and threonine metabolism'	'3-methylcrotonyl-CoA[m] + FADH2[m] <=> FAD[m] + isovaleryl-CoA[m]'	0.525882
MAR03771	'Glycine, serine and threonine metabolism'	'CoA[m] + H+[m] + isovalerylglycine[m] <=> glycine[m] + isovaleryl-CoA[m]'	0
MAR03772	'Glycine, serine and threonine metabolism'	'3-methylcrotonoylglycine[m] + CoA[m] + H+[m] <=> 3-methylcrotonyl-CoA[m] + glycine[m]'	0
MAR03782	'Glycine, serine and threonine metabolism'	'2-methylbutyryl-CoA[m] + glycine[m] <=> 2-methylbutyrylglycine[m] + CoA[m] + H+[m]'	0
MAR03784	'Glycine, serine and threonine metabolism'	'2-methylbutyryl-CoA[m] + FAD[m] <=> FADH2[m] + tiglyl-CoA[m]'	-0.525882
MAR03839	'Glycine, serine and threonine metabolism'	'3-phospho-D-glycerate[c] + NAD+[c] <=> 3-phosphonooxypyruvate[c] + H+[c] + NADH[c]'	0.00315236
MAR03841	'Glycine, serine and threonine metabolism'	'3-phosphonooxypyruvate[c] + glutamate[c] <=> 3-phosphoserine[c] + AKG[c]'	0.00315236
MAR03843	'Glycine, serine and threonine metabolism'	'3-phosphoserine[c] + H2O[c] => Pi[c] + serine[c]'	1.94477e-11
MAR03845	'Glycine, serine and threonine metabolism'	'serine[c] + THF[c] <=> 5,10-methylene-THF[c] + glycine[c] + H2O[c]'	-4.06373
MAR03847	'Glycine, serine and threonine metabolism'	'CoA[m] + L-2-amino-3-oxobutanoic acid[m] <=> acetyl-CoA[m] + glycine[m]'	0
MAR03849	'Glycine, serine and threonine metabolism'	'H2O[p] + O2[p] + sarcosine[p] => formaldehyde[p] + glycine[p] + H2O2[p]'	0
MAR03856	'Glycine, serine and threonine metabolism'	'H+[c] + methylglyoxal[c] + NADH[c] => D-lactaldehyde[c] + NAD+[c]'	0.0939935
MAR03883	'Glycine, serine and threonine metabolism'	'serine[c] => H+[c] + NH3[c] + pyruvate[c]'	2.95505e-11
MAR03901	'Glycine, serine and threonine metabolism'	'glycine[c] + SAM[c] => H+[c] + SAH[c] + sarcosine[c]'	8.59728e-11
MAR03939	'Glycine, serine and threonine metabolism'	'2-amino-3-oxoadipate[m] + CoA[m] <=> glycine[m] + succinyl-CoA[m]'	6.7615e-12
MAR03974	'Glycine, serine and threonine metabolism'	'dehydroalanine[c] + H2O[c] => H+[c] + NH3[c] + pyruvate[c]'	5.76521e-11
MAR04198	'Glycine, serine and threonine metabolism'	'pyruvate[c] + serine[c] => alanine[c] + hydroxypyruvate[c]'	2.48618e-11
MAR04199	'Glycine, serine and threonine metabolism'	'H2O[c] + N-acetyl-L-alanine[c] <=> acetate[c] + alanine[c]'	0
MAR04200	'Glycine, serine and threonine metabolism'	'serine[c] => dehydroalanine[c] + H2O[c]'	5.76521e-11
MAR04348	'Glycine, serine and threonine metabolism'	'threonine[c] => 2-oxobutyrate[c] + H+[c] + NH3[c]'	0.0986981
MAR04467	'Glycine, serine and threonine metabolism'	'pyruvate[p] + serine[p] => alanine[p] + hydroxypyruvate[p]'	0
MAR04582	'Glycine, serine and threonine metabolism'	'arginine[c] + glycine[c] <=> guanidinoacetate[c] + ornithine[c]'	-0.130819
MAR04584	'Glycine, serine and threonine metabolism'	'ATP[c] + creatine[c] <=> ADP[c] + creatine-phosphate[c] + H+[c]'	0
MAR04696	'Glycine, serine and threonine metabolism'	'choline[c] + NAD+[c] => betaine_aldehyde[c] + H+[c] + NADH[c]'	9.57081e-11
MAR04697	'Glycine, serine and threonine metabolism'	'betaine_aldehyde[c] + H2O[c] + NAD+[c] => betaine[c] + 2 H+[c] + NADH[c]'	3.90828e-11
MAR04698	'Glycine, serine and threonine metabolism'	'betaine_aldehyde[c] + H2O[c] + NADP+[c] => betaine[c] + 2 H+[c] + NADPH[c]'	9.46492e-11
MAR04699	'Glycine, serine and threonine metabolism'	'betaine[c] + homocysteine[c] => dimethylglycine[c] + methionine[c]'	1.99861e-11
MAR04700	'Glycine, serine and threonine metabolism'	'formaldehyde[c] + H+[c] + NADPH[c] + sarcosine[c] <=> dimethylglycine[c] + H2O[c] + NADP+[c]'	0.321217
MAR04742	'Glycine, serine and threonine metabolism'	'glycine[m] + H+[m] + succinyl-CoA[m] => 5-aminolevulinate[m] + CO2[m] + CoA[m]'	3.10429e-11
MAR04788	'Glycine, serine and threonine metabolism'	'alanine[m] + glyoxalate[m] => glycine[m] + pyruvate[m]'	2.15007e-11
MAR04789	'Glycine, serine and threonine metabolism'	'glycine[p] + H2O[p] + O2[p] => glyoxalate[p] + H+[p] + H2O2[p] + NH3[p]'	0
MAR04791	'Glycine, serine and threonine metabolism'	'alanine[p] + glyoxalate[p] => glycine[p] + pyruvate[p]'	0
MAR04792	'Glycine, serine and threonine metabolism'	'5,10-methylene-THF[m] + glycine[m] + H2O[m] <=> serine[m] + THF[m]'	8.28146e-12
MAR05392	'Glycine, serine and threonine metabolism'	'6 ATP[c] + 6 glutamate[c] + THF[c] => 6 ADP[c] + 6 H+[c] + 6 Pi[c] + THF-hexaglutamate[c]'	3.18273e-12
MAR05393	'Glycine, serine and threonine metabolism'	'6 H2O[c] + THF-hexaglutamate[c] => 6 glutamate[c] + THF[c]'	3.18273e-12
MAR06409	'Glycine, serine and threonine metabolism'	'H+[m] + lipoamide[m] + NADH[m] <=> dihydrolipoamide[m] + NAD+[m]'	-0.703823
MAR07702	'Glycine, serine and threonine metabolism'	'glyoxalate[c] + H+[c] + NADPH[c] <=> glycolate[c] + NADP+[c]'	-1.81001e-11
MAR07703	'Glycine, serine and threonine metabolism'	'glycolate[c] + O2[c] => glyoxalate[c] + H2O2[c]'	3.35163e-10
MAR08433	'Glycine, serine and threonine metabolism'	'glycine[m] + H+[m] + lipoamide[m] => CO2[m] + S-aminomethyldihydrolipoamide[m]'	0.659364
MAR08434	'Glycine, serine and threonine metabolism'	'S-aminomethyldihydrolipoamide[m] + THF[m] => 5,10-methylene-THF[m] + dihydrolipoamide[m] + H+[m] + NH3[m]'	0.659364
MAR08435	'Glycine, serine and threonine metabolism'	'glycine[m] + H+[m] + lipoylprotein[m] => CO2[m] + S-aminomethyldihydrolipoylprotein[m]'	0.674184
MAR08436	'Glycine, serine and threonine metabolism'	'S-aminomethyldihydrolipoylprotein[m] + THF[m] => 5,10-methylene-THF[m] + dihydrolipoylprotein[m] + H+[m] + NH3[m]'	0.674184
MAR08437	'Glycine, serine and threonine metabolism'	'H+[m] + lipoylprotein[m] + NADH[m] <=> dihydrolipoylprotein[m] + NAD+[m]'	-0.674184
MAR08439	'Glycine, serine and threonine metabolism'	'dimethylglycine[m] + FAD[m] + H2O[m] => FADH2[m] + formaldehyde[m] + sarcosine[m]'	0
MAR08440	'Glycine, serine and threonine metabolism'	'betaine_aldehyde[m] + H2O[m] + NAD+[m] => betaine[m] + 2 H+[m] + NADH[m]'	0
MAR08441	'Glycine, serine and threonine metabolism'	'choline[m] + FAD[m] => betaine_aldehyde[m] + FADH2[m]'	0
MAR09718	'Glycine, serine and threonine metabolism'	'ATP[c] + homoserine[c] => ADP[c] + H+[c] + O-phospho-L-homoserine[c]'	9.30155e-10
MAR09486	'Glycine, serine and threonine metabolism'	'H2O[c] + O-phospho-L-homoserine[c] => Pi[c] + threonine[c]'	9.30155e-10
MAR04428	'Histidine metabolism'	'H+[c] + histidine[c] => CO2[c] + histamine[c]'	9.12746e-13
MAR04429	'Histidine metabolism'	'histamine[c] + SAM[c] => H+[c] + N-methylhistamine[c] + SAH[c]'	1.37193e-10
MAR04430	'Histidine metabolism'	'H2O[c] + N-methylhistamine[c] + O2[c] => H+[c] + H2O2[c] + methylimidazole-acetaldehyde[c] + NH3[c]'	0
MAR04431	'Histidine metabolism'	'H2O[c] + methylimidazole-acetaldehyde[c] + NAD+[c] => 2 H+[c] + methylimidazoleacetic acid[c] + NADH[c]'	0
MAR04437	'Histidine metabolism'	'histidine[c] => H+[c] + NH3[c] + urocanate[c]'	2.61591e-12
MAR04658	'Histidine metabolism'	'5-formiminotetrahydrofolate[c] + glutamate[c] <=> H+[c] + N-formimino-L-glutamate[c] + THF[c]'	3.50591e-11
MAR04660	'Histidine metabolism'	'4-imidazolone-5-propanoate[c] + H2O[c] => H+[c] + N-formimino-L-glutamate[c]'	2.61591e-12
MAR04712	'Histidine metabolism'	'H2O[c] + urocanate[c] => 4-imidazolone-5-propanoate[c]'	2.61591e-12
MAR05338	'Histidine metabolism'	'acetyl-CoA[c] + S-[2-carboxy-1-(1H-imidazol-4-yl)ethyl]-L-cysteine[c] => CoA[c] + H+[c] + N-acetyl-S-[2-carboxy-1-(1H-imidazol-4-yl)ethyl]-L-cysteine[c]'	1.54366e-11
MAR05339	'Histidine metabolism'	'H2O[c] + N-acetyl-S-[2-carboxy-1-(1H-imidazol-4-yl)ethyl]-L-cysteine[c] <=> acetate[c] + S-[2-carboxy-1-(1H-imidazol-4-yl)ethyl]-L-cysteine[c]'	-2.29363e-11
MAR08783	'Histidine metabolism'	'H2O[c] + histamine[c] + O2[c] => H+[c] + H2O2[c] + imidazole-4-acetaldehyde[c] + NH3[c]'	0
MAR08784	'Histidine metabolism'	'H2O[c] + imidazole-4-acetaldehyde[c] + NAD+[c] => 2 H+[c] + imidazole-4-acetate[c] + NADH[c]'	0
MAR04239	'Lysine metabolism'	'2-oxoadipate[m] + CoA[m] + NAD+[m] => CO2[m] + glutaryl-CoA[m] + NADH[m]'	3.36963e-11
MAR04288	'Lysine metabolism'	'AKG[m] + H+[m] + lysine[m] + NADPH[m] => H2O[m] + NADP+[m] + saccharopine[m]'	5.5785e-11
MAR04596	'Lysine metabolism'	'2-oxoadipate[c] + glutamate[c] <=> AKG[c] + L-2-aminoadipate[c]'	0
MAR04597	'Lysine metabolism'	'2-oxoadipate[m] + glutamate[m] <=> AKG[m] + L-2-aminoadipate[m]'	-1.81099e-11
MAR04599	'Lysine metabolism'	'2-oxoadipate[m] + H+[m] + lipoamide[m] => CO2[m] + S-glutaryldihydrolipoamide[m]'	6.01126e-11
MAR04667	'Lysine metabolism'	'H2O[m] + NAD+[m] + saccharopine[m] => 2-aminoadipate 6-semialdehyde[m] + glutamate[m] + H+[m] + NADH[m]'	4.59992e-11
MAR04668	'Lysine metabolism'	'H2O[m] + NADP+[m] + saccharopine[m] => 2-aminoadipate 6-semialdehyde[m] + glutamate[m] + H+[m] + NADPH[m]'	4.78097e-11
MAR04737	'Lysine metabolism'	'2-aminoadipate 6-semialdehyde[c] + H2O[c] + NAD+[c] => 2 H+[c] + L-2-aminoadipate[c] + NADH[c]'	0
MAR04739	'Lysine metabolism'	'2-aminoadipate 6-semialdehyde[m] + H2O[m] + NAD+[m] => 2 H+[m] + L-2-aminoadipate[m] + NADH[m]'	5.5785e-11
MAR06415	'Lysine metabolism'	'CoA[m] + S-glutaryldihydrolipoamide[m] => dihydrolipoamide[m] + glutaryl-CoA[m]'	6.01126e-11
MAR06974	'Lysine metabolism'	'[protein][c] + lysine[c] => [protein]-L-lysine[c] + H2O[c]'	2.27201e-11
MAR06975	'Lysine metabolism'	'[protein]-L-lysine[c] + SAM[c] => [protein]-N6-methyl-L-lysine[c] + H+[c] + SAH[c]'	2.27205e-11
MAR06976	'Lysine metabolism'	'[protein]-N6-methyl-L-lysine[c] + SAM[c] => [protein]-N6,N6-dimethyl-L-lysine[c] + H+[c] + SAH[c]'	2.27205e-11
MAR06977	'Lysine metabolism'	'[protein]-N6,N6-dimethyl-L-lysine[c] + SAM[c] => [protein]-N6,N6,N6-trimethyl-L-lysine[c] + H+[c] + SAH[c]'	2.27205e-11
MAR06978	'Lysine metabolism'	'[protein]-N6,N6,N6-trimethyl-L-lysine[c] + H2O[c] => [protein][c] + H+[c] + N6,N6,N6-trimethyl-L-lysine[c]'	2.27205e-11
MAR06979	'Lysine metabolism'	'AKG[c] + N6,N6,N6-trimethyl-L-lysine[c] + O2[c] => 3-hydroxy-N6,N6,N6-trimethyl-L-lysine[c] + CO2[c] + succinate[c]'	2.27205e-11
MAR06980	'Lysine metabolism'	'3-hydroxy-N6,N6,N6-trimethyl-L-lysine[c] + H+[c] => 4-trimethylammoniobutanal[c] + glycine[c]'	2.27205e-11
MAR06981	'Lysine metabolism'	'4-trimethylammoniobutanal[c] + H2O[c] + NAD+[c] => gamma-butyrobetaine[c] + 2 H+[c] + NADH[c]'	2.27205e-11
MAR06982	'Lysine metabolism'	'AKG[c] + gamma-butyrobetaine[c] + O2[c] => CO2[c] + L-carnitine[c] + succinate[c]'	2.27205e-11
MAR08021	'Lysine metabolism'	'L-pipecolate[p] + O2[p] => 1-piperideine-6-carboxylate[p] + H+[p] + H2O2[p]'	0
MAR08025	'Lysine metabolism'	'[protein]-L-lysine[n] + SAM[n] => H+[n] + histone-N6-methyl-L-lysine[n] + SAH[n]'	0
MAR08026	'Lysine metabolism'	'histone-N6-methyl-L-lysine[n] + SAM[n] => [protein]-N6,N6-dimethyl-L-lysine[n] + H+[n] + SAH[n]'	0
MAR08027	'Lysine metabolism'	'[protein]-N6,N6-dimethyl-L-lysine[n] + SAM[n] => [protein]-N6,N6,N6-trimethyl-L-lysine[n] + H+[n] + SAH[n]'	0
MAR08029	'Lysine metabolism'	'[protein]-N6,N6,N6-trimethyl-L-lysine[r] + H2O[r] => H+[r] + N6,N6,N6-trimethyl-L-lysine[r] + [protein][r]'	0
MAR03164	'Tryptophan metabolism'	'crotonyl-CoA[m] + H2O[m] => (S)-3-hydroxybutyryl-CoA[m]'	3.57042e-11
MAR03166	'Tryptophan metabolism'	'(S)-3-hydroxybutyryl-CoA[m] + NAD+[m] => acetoacetyl-CoA[m] + H+[m] + NADH[m]'	3.57042e-11
MAR03885	'Tryptophan metabolism'	'acetoacetyl-CoA[m] + CoA[m] <=> 2 acetyl-CoA[m]'	0.05775
MAR04250	'Tryptophan metabolism'	'2-amino-3-carboxymuconate semialdehyde[c] => H+[c] + H2O[c] + quinolinate[c]'	0.00491769
MAR08091	'Tryptophan metabolism'	'3-hydroxy-L-kynurenine[c] + H+[c] => 3-hydroxykynurenamine[c] + CO2[c]'	0
MAR08092	'Tryptophan metabolism'	'3-hydroxykynurenamine[c] + O2[c] => 4,8-dihydroxyquinoline[c] + H+[c] + H2O2[c] + NH3[c]'	0
MAR08563	'Tryptophan metabolism'	'H2O[m] + indole-3-acetaldehyde[m] + NAD+[m] => 2 H+[m] + indoleacetate[m] + NADH[m]'	0
MAR08564	'Tryptophan metabolism'	'AKG[c] + kynurenine[c] => 4-(2-aminophenyl)-2,4-dioxobutanoate[c] + glutamate[c]'	0
MAR08566	'Tryptophan metabolism'	'H+[c] + melatonin[c] + NADPH[c] + O2[c] => 6-hydroxymelatonin[c] + H2O[c] + NADP+[c]'	2.23614
MAR03935	'Tyrosine metabolism'	'formaldehyde[c] + GSH[c] <=> hydroxymethylglutathione[c]'	2.32593e-12
MAR04681	'Tyrosine metabolism'	'H+[c] + phenylalanine[c] => CO2[c] + phenethylamine[c]'	3.89424e-11
MAR04682	'Tyrosine metabolism'	'H2O[c] + O2[c] + phenethylamine[c] => H+[c] + H2O2[c] + NH3[c] + phenylacetaldehyde[c]'	3.89424e-11
MAR04683	'Tyrosine metabolism'	'H2O[c] + NAD+[c] + phenylacetaldehyde[c] => 2 H+[c] + NADH[c] + phenylacetate[c]'	6.29471e-11
MAR04685	'Tyrosine metabolism'	'H2O[m] + NAD+[m] + phenylacetaldehyde[m] => 2 H+[m] + NADH[m] + phenylacetate[m]'	3.6089e-10
MAR04686	'Tyrosine metabolism'	'2 H+[c] + NADPH[c] + phenylacetate[c] <=> H2O[c] + NADP+[c] + phenylacetaldehyde[c]'	2.36558e-11
MAR04687	'Tyrosine metabolism'	'2 H+[m] + NADPH[m] + phenylacetate[m] <=> H2O[m] + NADP+[m] + phenylacetaldehyde[m]'	3.22517e-10
MAR04702	'Tyrosine metabolism'	'homogentisate[c] + NADPH[c] + O2[c] => CO2[c] + gentisate aldehyde[c] + H2O[c] + NADP+[c]'	0
MAR04703	'Tyrosine metabolism'	'gentisate aldehyde[c] + H2O[c] + NAD+[c] => 2,5-dihydroxybenzoate[c] + 2 H+[c] + NADH[c]'	0
MAR04704	'Tyrosine metabolism'	'gentisate aldehyde[c] + H2O[c] + O2[c] => 2,5-dihydroxybenzoate[c] + H+[c] + H2O2[c]'	0
MAR07689	'Tyrosine metabolism'	'dopamine[c] + PAPS[c] => dopamine-3-O-sulfate[c] + H+[c] + PAP[c]'	0
MAR07701	'Tyrosine metabolism'	'H+[c] + NADPH[c] + O2[c] => H2O2[c] + NADP+[c]'	3.64272e-10
MAR08529	'Tyrosine metabolism'	'H2O[c] + methylamine[c] + O2[c] => formaldehyde[c] + H+[c] + H2O2[c] + NH3[c]'	8.85047e-11
MAR08530	'Tyrosine metabolism'	'formaldehyde[c] + GSH[c] + NAD+[c] <=> formylglutathione[c] + H+[c] + NADH[c]'	-1.76474e-11
MAR08534	'Tyrosine metabolism'	'PAPS[c] + triiodothyronine[c] => 3,5,3-triiodothyronine-4-sulfate[c] + H+[c] + PAP[c]'	2.57294e-11
MAR08535	'Tyrosine metabolism'	'PAPS[c] + tyramine[c] => H+[c] + PAP[c] + tyramine-O-sulfate[c]'	0
MAR03206	'Valine, leucine, and isoleucine metabolism'	'2-methylacetoacetyl-CoA[m] + CoA[m] => acetyl-CoA[m] + propanoyl-CoA[m]'	3.80239e-11
MAR03208	'Valine, leucine, and isoleucine metabolism'	'ATP[m] + HCO3-[m] + propanoyl-CoA[m] => ADP[m] + H+[m] + methylmalonyl-CoA[m] + Pi[m]'	2.47878e-09
MAR03211	'Valine, leucine, and isoleucine metabolism'	'propanoyl-CoA[m] + ubiquinone[m] => acrylyl-CoA[m] + ubiquinol[m]'	3.88895e-11
MAR03213	'Valine, leucine, and isoleucine metabolism'	'methylmalonyl-CoA[m] => (R)-methylmalonyl-CoA[m]'	2.50138e-09
MAR03215	'Valine, leucine, and isoleucine metabolism'	'(R)-methylmalonyl-CoA[m] => succinyl-CoA[m]'	2.52851e-09
MAR03747	'Valine, leucine, and isoleucine metabolism'	'AKG[c] + valine[c] => 3-methyl-2-oxobutyrate[c] + glutamate[c]'	0
MAR03744	'Valine, leucine, and isoleucine metabolism'	'AKG[m] + valine[m] => 3-methyl-2-oxobutyrate[m] + glutamate[m]'	0
MAR03757	'Valine, leucine, and isoleucine metabolism'	'3-hydroxyisobutyrate[m] + NAD+[m] => 2-methyl-3-oxopropanoate[m] + H+[m] + NADH[m]'	3.8024e-11
MAR03761	'Valine, leucine, and isoleucine metabolism'	'2-methyl-3-oxopropanoate[m] + CoA[m] + NAD+[m] => (R)-methylmalonyl-CoA[m] + H+[m] + NADH[m]'	3.50594e-11
MAR03777	'Valine, leucine, and isoleucine metabolism'	'AKG[c] + isoleucine[c] => 2-oxo-3-methylvalerate[c] + glutamate[c]'	0
MAR03778	'Valine, leucine, and isoleucine metabolism'	'AKG[m] + isoleucine[m] => 2-oxo-3-methylvalerate[m] + glutamate[m]'	0
MAR03795	'Valine, leucine, and isoleucine metabolism'	'2-methyl-3-oxopropanoate[m] + CoA[m] + NAD+[m] => CO2[m] + NADH[m] + propanoyl-CoA[m]'	1.09012e-11
MAR04797	'Valine, leucine, and isoleucine metabolism'	'2-methyl-3-oxopropanoate[c] + H2O[c] + NAD+[c] => 2 H+[c] + methylmalonate[c] + NADH[c]'	0
MAR06417	'Valine, leucine, and isoleucine metabolism'	'CoA[m] + S-(2-methylpropanoyl)-dihydrolipoamide[m] <=> dihydrolipoamide[m] + isobutyryl-CoA[m]'	0
MAR06419	'Valine, leucine, and isoleucine metabolism'	'2-oxo-3-methylvalerate[m] + H+[m] + lipoamide[m] => CO2[m] + S-(2-methylbutanoyl)-dihydrolipoamide[m]'	0
MAR06420	'Valine, leucine, and isoleucine metabolism'	'CoA[m] + S-(2-methylbutanoyl)-dihydrolipoamide[m] => 2-methylbutyryl-CoA[m] + dihydrolipoamide[m]'	0
MAR06421	'Valine, leucine, and isoleucine metabolism'	'4-methyl-2-oxopentanoate[m] + H+[m] + lipoamide[m] => CO2[m] + S-(3-methylbutanoyl)-dihydrolipoamide[m]'	0
MAR06422	'Valine, leucine, and isoleucine metabolism'	'CoA[m] + S-(3-methylbutanoyl)-dihydrolipoamide[m] => dihydrolipoamide[m] + isovaleryl-CoA[m]'	0
MAR06923	'Valine, leucine, and isoleucine metabolism'	'AKG[c] + leucine[c] => 4-methyl-2-oxopentanoate[c] + glutamate[c]'	0
MAR03765	'Valine, leucine, and isoleucine metabolism'	'AKG[m] + leucine[m] => 4-methyl-2-oxopentanoate[m] + glutamate[m]'	0
MAR06924	'Valine, leucine, and isoleucine metabolism'	'4-methyl-2-oxopentanoate[c] + O2[c] => CO2[c] + beta-hydroxy-beta-methylbutyrate[c]'	0
MAR08088	'Valine, leucine, and isoleucine metabolism'	'2-methyl-3-oxopropanoate[m] + glutamate[m] <=> AKG[m] + L-3-amino-isobutanoate[m]'	0
MAR08787	'Valine, leucine, and isoleucine metabolism'	'H+[m] + methylmalonyl-CoA[m] => CO2[m] + propanoyl-CoA[m]'	1.54198e-11
MAR03940	'Phenylalanine, tyrosine and tryptophan biosynthesis'	'O2[c] + phenylalanine[c] + tetrahydrobiopterin[c] => dihydrobiopterin[c] + H2O[c] + tyrosine[c]'	0.845855
MAR04214	'Phenylalanine, tyrosine and tryptophan biosynthesis'	'O2[c] + tryptophan[c] => L-formylkynurenine[c]'	4.22044e-11
MAR04216	'Phenylalanine, tyrosine and tryptophan biosynthesis'	'H2O[c] + L-formylkynurenine[c] => formate[c] + H+[c] + kynurenine[c]'	4.22044e-11
MAR04218	'Phenylalanine, tyrosine and tryptophan biosynthesis'	'H2O[c] + L-formylkynurenine[c] => alanine[c] + formylanthranilate[c] + H+[c]'	0
MAR04219	'Phenylalanine, tyrosine and tryptophan biosynthesis'	'formylanthranilate[c] + H2O[c] => anthranilate[c] + formate[c] + H+[c]'	0
MAR04220	'Phenylalanine, tyrosine and tryptophan biosynthesis'	'3-hydroxy-L-kynurenine[c] + H2O[c] + NADP+[c] <=> H+[c] + kynurenine[c] + NADPH[c] + O2[c]'	2.60574
MAR04222	'Phenylalanine, tyrosine and tryptophan biosynthesis'	'4-hydroxy-2-quinolinecarboxylic acid[c] + glutamate[c] + H2O[c] <=> AKG[c] + kynurenine[c]'	0
MAR04224	'Phenylalanine, tyrosine and tryptophan biosynthesis'	'H2O[c] + kynurenine[c] => alanine[c] + anthranilate[c] + H+[c]'	0
MAR04225	'Phenylalanine, tyrosine and tryptophan biosynthesis'	'3-hydroxy-L-kynurenine[c] + H2O[c] => 3-hydroxyanthranilate[c] + alanine[c]'	0.00491769
MAR04231	'Phenylalanine, tyrosine and tryptophan biosynthesis'	'2-amino-3-carboxymuconate semialdehyde[c] + H+[c] => 2-aminomuconate semialdehyde[c] + CO2[c]'	0
MAR04242	'Phenylalanine, tyrosine and tryptophan biosynthesis'	'glutaryl-CoA[m] + H+[m] + ubiquinone[m] => CO2[m] + crotonyl-CoA[m] + ubiquinol[m]'	4.90174e-11
MAR04243	'Phenylalanine, tyrosine and tryptophan biosynthesis'	'FAD[m] + glutaryl-CoA[m] + H+[m] => CO2[m] + crotonyl-CoA[m] + FADH2[m]'	4.47915e-11
MAR04244	'Phenylalanine, tyrosine and tryptophan biosynthesis'	'3-hydroxy-L-kynurenine[c] + AKG[c] => 4-(2-amino-3-hydroxyphenyl)-2,4-dioxobutanoate[c] + glutamate[c]'	0
MAR04246	'Phenylalanine, tyrosine and tryptophan biosynthesis'	'3-hydroxy-L-kynurenine[c] + AKG[c] <=> glutamate[c] + H2O[c] + xanthurenate[c]'	0
MAR06707	'Phenylalanine, tyrosine and tryptophan biosynthesis'	'H+[c] + tryptophan[c] => CO2[c] + tryptamine[c]'	0
MAR06713	'Phenylalanine, tyrosine and tryptophan biosynthesis'	'H2O[c] + O2[c] + tryptamine[c] => H+[c] + H2O2[c] + indole-3-acetaldehyde[c] + NH3[c]'	0
MAR06714	'Phenylalanine, tyrosine and tryptophan biosynthesis'	'H2O[c] + indole-3-acetaldehyde[c] + NAD+[c] => 2 H+[c] + indoleacetate[c] + NADH[c]'	0
MAR06716	'Phenylalanine, tyrosine and tryptophan biosynthesis'	'5-hydroxy-L-tryptophan[c] + O2[c] => 5-hydroxy-N-formylkynurenine[c]'	0
MAR06717	'Phenylalanine, tyrosine and tryptophan biosynthesis'	'5-hydroxy-N-formylkynurenine[c] + H2O[c] => 5-hydroxykynurenine[c] + formate[c] + H+[c]'	0
MAR06718	'Phenylalanine, tyrosine and tryptophan biosynthesis'	'5-hydroxykynurenine[c] + H+[c] => 5-hydroxykynurenamine[c] + CO2[c]'	0
MAR06719	'Phenylalanine, tyrosine and tryptophan biosynthesis'	'5-hydroxykynurenamine[c] + O2[c] => 4,6-dihydroxyquinoline[c] + H+[c] + H2O2[c] + NH3[c]'	0
MAR06725	'Phenylalanine, tyrosine and tryptophan biosynthesis'	'AKG[c] + phenylalanine[c] <=> glutamate[c] + phenylpyruvate[c]'	2.31411
MAR06726	'Phenylalanine, tyrosine and tryptophan biosynthesis'	'O2[c] + phenylpyruvate[c] => 2-hydroxyphenylacetate[c] + CO2[c]'	2.11908e-11
MAR06730	'Phenylalanine, tyrosine and tryptophan biosynthesis'	'L-dopa[c] + SAM[c] => 3-O-methyldopa[c] + H+[c] + SAH[c]'	0
MAR06731	'Phenylalanine, tyrosine and tryptophan biosynthesis'	'H+[c] + L-dopa[c] => CO2[c] + dopamine[c]'	8.39535e-11
MAR06734	'Phenylalanine, tyrosine and tryptophan biosynthesis'	'H2O[c] + salsolinol[c] <=> acetaldehyde[c] + dopamine[c]'	0
MAR06736	'Phenylalanine, tyrosine and tryptophan biosynthesis'	'salsolinol[c] + SAM[c] => H+[c] + N-methylsalsolinol[c] + SAH[c]'	0
MAR06738	'Phenylalanine, tyrosine and tryptophan biosynthesis'	'H2O[c] + salsolinol-1-carboxylate[c] <=> dopamine[c] + pyruvate[c]'	0
MAR06740	'Phenylalanine, tyrosine and tryptophan biosynthesis'	'salsolinol-1-carboxylate[c] => 1,2-dehydrosalsolinol[c] + CO2[c] + 2 H+[c]'	0
MAR06745	'Phenylalanine, tyrosine and tryptophan biosynthesis'	'adrenaline[c] + H2O[c] + O2[c] => 3,4-dihydroxymandelaldehyde[c] + H2O2[c] + methylamine[c]'	3.95474e-11
MAR06746	'Phenylalanine, tyrosine and tryptophan biosynthesis'	'adrenaline[c] + SAM[c] => H+[c] + L-metanephrine[c] + SAH[c]'	5.52708e-11
MAR06747	'Phenylalanine, tyrosine and tryptophan biosynthesis'	'H2O[c] + L-metanephrine[c] + O2[c] => 3-methoxy-4-hydroxyphenylglycolaldehyde[c] + H2O2[c] + methylamine[c]'	5.52708e-11
MAR06748	'Phenylalanine, tyrosine and tryptophan biosynthesis'	'3-methoxy-4-hydroxyphenylglycolaldehyde[c] + H2O[c] + NAD+[c] => 2 H+[c] + NADH[c] + vanillylmandelate[c]'	3.20097e-11
MAR06749	'Phenylalanine, tyrosine and tryptophan biosynthesis'	'3-methoxy-4-hydroxyphenylglycolaldehyde[c] + H2O[c] + NADP+[c] => 2 H+[c] + NADPH[c] + vanillylmandelate[c]'	5.84812e-11
MAR06750	'Phenylalanine, tyrosine and tryptophan biosynthesis'	'noradrenaline[c] + SAM[c] => H+[c] + normetanephrine[c] + SAH[c]'	3.52201e-11
MAR06751	'Phenylalanine, tyrosine and tryptophan biosynthesis'	'H2O[c] + normetanephrine[c] + O2[c] => 3-methoxy-4-hydroxyphenylglycolaldehyde[c] + H+[c] + H2O2[c] + NH3[c]'	3.52201e-11
MAR06752	'Phenylalanine, tyrosine and tryptophan biosynthesis'	'H2O[c] + noradrenaline[c] + O2[c] => 3,4-dihydroxymandelaldehyde[c] + H+[c] + H2O2[c] + NH3[c]'	2.20575e-11
MAR06753	'Phenylalanine, tyrosine and tryptophan biosynthesis'	'3,4-dihydroxymandelaldehyde[c] + H2O[c] + NAD+[c] => 3,4-dihydroxymandelate[c] + 2 H+[c] + NADH[c]'	2.42875e-11
MAR06754	'Phenylalanine, tyrosine and tryptophan biosynthesis'	'3,4-dihydroxymandelaldehyde[c] + H2O[c] + NADP+[c] => 3,4-dihydroxymandelate[c] + 2 H+[c] + NADPH[c]'	3.73174e-11
MAR06755	'Phenylalanine, tyrosine and tryptophan biosynthesis'	'3,4-dihydroxymandelate[c] + SAM[c] <=> H+[c] + SAH[c] + vanillylmandelate[c]'	-1.47919e-11
MAR06756	'Phenylalanine, tyrosine and tryptophan biosynthesis'	'3,4-dihydroxymandelaldehyde[c] + H+[c] + NADH[c] <=> 3,4-dihydroxyphenylethyleneglycol[c] + NAD+[c]'	0
MAR06758	'Phenylalanine, tyrosine and tryptophan biosynthesis'	'dopamine[c] + H2O[c] + O2[c] => 3,4-dihydroxyphenylacetaldehyde[c] + H+[c] + H2O2[c] + NH3[c]'	0
MAR06760	'Phenylalanine, tyrosine and tryptophan biosynthesis'	'3,4-dihydroxyphenylacetaldehyde[c] + H2O[c] + NAD+[c] => 3,4-dihydroxyphenylacetate[c] + 2 H+[c] + NADH[c]'	0
MAR06761	'Phenylalanine, tyrosine and tryptophan biosynthesis'	'3,4-dihydroxyphenylacetaldehyde[c] + H2O[c] + NADP+[c] => 3,4-dihydroxyphenylacetate[c] + 2 H+[c] + NADPH[c]'	0
MAR06762	'Phenylalanine, tyrosine and tryptophan biosynthesis'	'3,4-dihydroxyphenylacetate[c] + SAM[c] => H+[c] + homovanillate[c] + SAH[c]'	0
MAR06763	'Phenylalanine, tyrosine and tryptophan biosynthesis'	'dopamine[c] + SAM[c] => 3-methoxytyramine[c] + H+[c] + SAH[c]'	0
MAR06764	'Phenylalanine, tyrosine and tryptophan biosynthesis'	'3-methoxytyramine[c] + H2O[c] + O2[c] => 3-methoxy-4-hydroxyphenylacetaldehyde[c] + H+[c] + H2O2[c] + NH3[c]'	0
MAR06766	'Phenylalanine, tyrosine and tryptophan biosynthesis'	'3-methoxy-4-hydroxyphenylacetaldehyde[c] + H2O[c] + NAD+[c] => 2 H+[c] + homovanillate[c] + NADH[c]'	0
MAR06767	'Phenylalanine, tyrosine and tryptophan biosynthesis'	'3-methoxy-4-hydroxyphenylacetaldehyde[c] + H2O[c] + NADP+[c] => 2 H+[c] + homovanillate[c] + NADPH[c]'	0
MAR06768	'Phenylalanine, tyrosine and tryptophan biosynthesis'	'AKG[c] + tyrosine[c] => 4-hydroxyphenylpyruvate[c] + glutamate[c]'	0.1275
MAR06772	'Phenylalanine, tyrosine and tryptophan biosynthesis'	'4-hydroxyphenylpyruvate[c] + O2[c] => CO2[c] + homogentisate[c]'	0.1275
MAR06774	'Phenylalanine, tyrosine and tryptophan biosynthesis'	'homogentisate[c] + O2[c] => 4-maleylacetoacetate[c] + H+[c]'	0.1275
MAR06776	'Phenylalanine, tyrosine and tryptophan biosynthesis'	'4-maleylacetoacetate[c] => fumarylacetoacetate[c]'	0.1275
MAR06778	'Phenylalanine, tyrosine and tryptophan biosynthesis'	'fumarylacetoacetate[c] + H2O[c] => acetoacetate[c] + fumarate[c] + H+[c]'	0.1275
MAR06787	'Phenylalanine, tyrosine and tryptophan biosynthesis'	'H+[c] + tyrosine[c] => CO2[c] + tyramine[c]'	1.06121e-11
MAR06789	'Phenylalanine, tyrosine and tryptophan biosynthesis'	'H2O[c] + O2[c] + tyramine[c] => 4-hydroxyphenylacetaldehyde[c] + H+[c] + H2O2[c] + NH3[c]'	0
MAR06790	'Phenylalanine, tyrosine and tryptophan biosynthesis'	'4-hydroxyphenylacetaldehyde[c] + H2O[c] + NAD+[c] => 4-hydroxyphenylacetate[c] + 2 H+[c] + NADH[c]'	0
MAR06791	'Phenylalanine, tyrosine and tryptophan biosynthesis'	'4-hydroxyphenylacetaldehyde[c] + H2O[c] + NADP+[c] => 4-hydroxyphenylacetate[c] + 2 H+[c] + NADPH[c]'	0
MAR06808	'Phenylalanine, tyrosine and tryptophan biosynthesis'	'dopamine[c] + H2O2[c] => dopamine-O-quinone[c] + 2 H2O[c]'	1.48582e-11
MAR06811	'Phenylalanine, tyrosine and tryptophan biosynthesis'	'5-S-glutathionyl-dopamine[c] <=> dopamine-O-quinone[c] + GSH[c]'	2.28169e-11
MAR06813	'Phenylalanine, tyrosine and tryptophan biosynthesis'	'dopamine-O-quinone[c] + H2O2[c] => dopaminochrome[c] + H+[c] + 2 H2O[c]'	3.8024e-11
MAR06817	'Phenylalanine, tyrosine and tryptophan biosynthesis'	'dopaminochrome[c] + H+[c] + NADPH[c] <=> leukoaminochrome[c] + NADP+[c]'	-1.54209
MAR06826	'Phenylalanine, tyrosine and tryptophan biosynthesis'	'3,3-diiodo-L-thyronine[c] + iodide[c] + NADP+[c] <=> NADPH[c] + triiodothyronine[c]'	-0.0412415
MAR06829	'Phenylalanine, tyrosine and tryptophan biosynthesis'	'3,3-diiodo-L-thyronine[c] + PAPS[c] => 3,3-diiodo-L-thyronine-4-O-sulfate[c] + H+[c] + PAP[c]'	1.5887e-11
MAR06831	'Phenylalanine, tyrosine and tryptophan biosynthesis'	'3,3-diiodo-L-thyronine-4-O-sulfate[c] + H2O[c] => 3,3-diiodo-L-thyronine[c] + H+[c] + sulfate[c]'	1.5887e-11
MAR06834	'Phenylalanine, tyrosine and tryptophan biosynthesis'	'3,3-diiodo-L-thyronine[c] + iodide[c] + NADP+[c] <=> NADPH[c] + reverse triiodthyronine[c]'	0.0412415
MAR06838	'Phenylalanine, tyrosine and tryptophan biosynthesis'	'PAPS[c] + reverse triiodthyronine[c] => 3,5,3-triiodothyronine-4-sulfate[c] + H+[c] + PAP[c]'	2.52157e-11
MAR06839	'Phenylalanine, tyrosine and tryptophan biosynthesis'	'3,5,3-triiodothyronine-4-sulfate[c] + H2O[c] => H+[c] + reverse triiodthyronine[c] + sulfate[c]'	1.29211e-11
MAR06841	'Phenylalanine, tyrosine and tryptophan biosynthesis'	'3,5-diiodo-L-thyronine[r] + iodide[r] + NADP+[r] <=> NADPH[r] + triiodothyronine[r]'	0
MAR06844	'Phenylalanine, tyrosine and tryptophan biosynthesis'	'3,5-diiodo-L-thyronine[c] + PAPS[c] => 3,5-diiodo-L-thyronine-4-O-sulfate[c] + H+[c] + PAP[c]'	1.5887e-11
MAR06845	'Phenylalanine, tyrosine and tryptophan biosynthesis'	'3,5-diiodo-L-thyronine-4-O-sulfate[c] + H2O[c] => 3,5-diiodo-L-thyronine[c] + H+[c] + sulfate[c]'	1.5887e-11
MAR06849	'Phenylalanine, tyrosine and tryptophan biosynthesis'	'3,5-diiodo-L-thyronine[r] + NADPH[r] <=> 3-monoiodo-L-thyronine[r] + iodide[r] + NADP+[r]'	0
MAR06850	'Phenylalanine, tyrosine and tryptophan biosynthesis'	'3-monoiodo-L-thyronine[c] + PAPS[c] => 3-monoiodo-L-thyronine-4-O-sulfate[c] + H+[c] + PAP[c]'	1.5887e-11
MAR06851	'Phenylalanine, tyrosine and tryptophan biosynthesis'	'3-monoiodo-L-thyronine-4-O-sulfate[c] + H2O[c] => 3-monoiodo-L-thyronine[c] + H+[c] + sulfate[c]'	1.5887e-11
MAR06854	'Phenylalanine, tyrosine and tryptophan biosynthesis'	'iodide[c] + NADP+[c] + triiodothyronine[c] <=> NADPH[c] + thyroxine[c]'	-2.84792e-22
MAR06876	'Phenylalanine, tyrosine and tryptophan biosynthesis'	'2-carboxy-2,3-dihydro-5,6-dihydroxyindole[c] + L-dopaquinone[c] <=> L-dopa[c] + L-dopachrome[c]'	2.82876e-11
MAR06883	'Phenylalanine, tyrosine and tryptophan biosynthesis'	'5-S-glutathionyl-L-dopa[c] <=> GSH[c] + L-dopaquinone[c]'	2.82876e-11
MAR07628	'Phenylalanine, tyrosine and tryptophan biosynthesis'	'O2[c] + phenylalanine[c] => 2-phenylacetamide[c] + CO2[c] + H2O[c]'	3.71055e-11
MAR07756	'Phenylalanine, tyrosine and tryptophan biosynthesis'	'2-phenylacetamide[c] + H2O[c] => H+[c] + NH3[c] + phenylacetate[c]'	3.71055e-11
MAR08539	'Phenylalanine, tyrosine and tryptophan biosynthesis'	'O2[c] + phenylalanine[c] + tetrahydrobiopterin[c] => 4alpha-hydroxytetrahydrobiopterin[c] + tyrosine[c]'	0.422874
MAR08794	'Phenylalanine, tyrosine and tryptophan biosynthesis'	'ATP[c] + CoA[c] + phenylacetate[c] => AMP[c] + phenylacetyl-CoA[c] + PPi[c]'	0
MAR08796	'Phenylalanine, tyrosine and tryptophan biosynthesis'	'glycine[c] + phenylacetyl-CoA[c] => CoA[c] + H+[c] + phenylacetylglycine[c]'	0
MAR03875	'Cysteine and methionine metabolism'	'ATP[c] + H2O[c] + methionine[c] => Pi[c] + PPi[c] + SAM[c]'	1.30615e-11
MAR03877	'Cysteine and methionine metabolism'	'H2O[c] + SAH[c] => adenosine[c] + homocysteine[c]'	3.20464e-11
MAR03879	'Cysteine and methionine metabolism'	'homocysteine[c] + serine[c] => H2O[c] + L-cystathionine[c]'	1.99086e-11
MAR03881	'Cysteine and methionine metabolism'	'H2O[c] + L-cystathionine[c] => 2-oxobutyrate[c] + cysteine[c] + H+[c] + NH3[c]'	1.99086e-11
MAR03912	'Cysteine and methionine metabolism'	'AKG[c] + cysteine[c] <=> glutamate[c] + mercaptopyruvate[c]'	0.16121
MAR03917	'Cysteine and methionine metabolism'	'5-methyl-THF[c] + homocysteine[c] => H+[c] + methionine[c] + THF[c]'	6.81995e-11
MAR03919	'Cysteine and methionine metabolism'	'H2O[c] + N-acetylmethionine[c] <=> acetate[c] + methionine[c]'	-2.01815
MAR03920	'Cysteine and methionine metabolism'	'H2O[c] + homocysteine-thiolactone[c] <=> H+[c] + homocysteine[c]'	0
MAR03928	'Cysteine and methionine metabolism'	'H+[c] + mercaptopyruvate[c] + sulfite[c] => H2S2O3[c] + pyruvate[c]'	0.16121
MAR03995	'Cysteine and methionine metabolism'	'cystine[c] + H+[c] + NADPH[c] <=> 2 cysteine[c] + NADP+[c]'	-9.75926e-11
MAR04189	'Cysteine and methionine metabolism'	'H2O[m] + O2[m] + sulfite[m] => H2O2[m] + sulfate[m]'	1.43359e-11
MAR04302	'Cysteine and methionine metabolism'	'cysteine[c] + H2O[c] => 2 H+[c] + H2S[c] + NH3[c] + pyruvate[c]'	1.49335e-10
MAR04323	'Cysteine and methionine metabolism'	'H+[c] + H2S[c] + serine[c] => cysteine[c] + H2O[c]'	0.653247
MAR05385	'Cysteine and methionine metabolism'	'methylthioribose-1p[c] => S-methyl-5-thio-D-ribulose-1-phosphate[c]'	6.81091e-11
MAR05386	'Cysteine and methionine metabolism'	'S-methyl-5-thio-D-ribulose-1-phosphate[c] => 2,3-diketo-5-methylthiopentyl-1-phosphate[c] + H2O[c]'	6.81091e-11
MAR05387	'Cysteine and methionine metabolism'	'2,3-diketo-5-methylthiopentyl-1-phosphate[c] + H2O[c] => 1,2-dihydroxy-5-(methylthio)pent-1-en-3-one[c] + Pi[c]'	6.81091e-11
MAR05389	'Cysteine and methionine metabolism'	'1,2-dihydroxy-5-(methylthio)pent-1-en-3-one[c] + O2[c] => 4-methylthio-2-oxobutanoic acid[c] + formate[c] + 2 H+[c]'	6.81091e-11
MAR05391	'Cysteine and methionine metabolism'	'4-methylthio-2-oxobutanoic acid[c] + glutamate[c] => AKG[c] + methionine[c]'	6.81091e-11
MAR05418	'Cysteine and methionine metabolism'	'CoA[m] + H+[m] + N-acetylmethionine[m] <=> acetyl-CoA[m] + methionine[m]'	0
MAR05419	'Cysteine and methionine metabolism'	'CoA[m] + H+[m] + N-acetyl-L-cysteine[m] <=> acetyl-CoA[m] + cysteine[m]'	0
MAR06515	'Cysteine and methionine metabolism'	'mercaptopyruvate[c] + sulfite[c] => pyruvate[c] + thiosulfate[c]'	3.80239e-11
MAR06518	'Cysteine and methionine metabolism'	'hydrogen-cyanide[c] + mercaptopyruvate[c] => H+[c] + pyruvate[c] + thiocyanate[c]'	0
MAR06519	'Cysteine and methionine metabolism'	'3-mercaptolactate[c] + NAD+[c] <=> H+[c] + mercaptopyruvate[c] + NADH[c]'	0
MAR06520	'Cysteine and methionine metabolism'	'hydrogen-cyanide[m] + thiosulfate[m] <=> H+[m] + sulfite[m] + thiocyanate[m]'	0
MAR08066	'Cysteine and methionine metabolism'	'3-sulfopyruvate[c] + glutamate[c] <=> AKG[c] + L-cysteate[c]'	0
MAR08067	'Cysteine and methionine metabolism'	'3-sulfopyruvate[m] + glutamate[m] <=> AKG[m] + L-cysteate[m]'	0
MAR08068	'Cysteine and methionine metabolism'	'(S)-3-sulfolactate[c] + NAD+[c] <=> 3-sulfopyruvate[c] + H+[c] + NADH[c]'	0
MAR08069	'Cysteine and methionine metabolism'	'(S)-3-sulfolactate[m] + NAD+[m] <=> 3-sulfopyruvate[m] + H+[m] + NADH[m]'	0
MAR03868	'Glutathione metabolism'	'GSSG[c] + H+[c] + NADH[c] => 2 GSH[c] + NAD+[c]'	2.95426
MAR03869	'Glutathione metabolism'	'GSSG[m] + H+[m] + NADH[m] => 2 GSH[m] + NAD+[m]'	5.10517e-11
MAR03889	'Glutathione metabolism'	'5-oxoproline[c] + ATP[c] + 2 H2O[c] => ADP[c] + glutamate[c] + H+[c] + Pi[c]'	2.42381e-11
MAR03933	'Glutathione metabolism'	'formylglutathione[c] + H+[c] + NADH[c] <=> hydroxymethylglutathione[c] + NAD+[c]'	8.20552e-12
MAR03937	'Glutathione metabolism'	'formylglutathione[c] + H2O[c] => formate[c] + GSH[c] + H+[c]'	1.2171e-11
MAR04116	'Glutathione metabolism'	'2 GSH[c] + H2O2[c] => GSSG[c] + 2 H2O[c]'	2.95439
MAR04120	'Glutathione metabolism'	'2 GSH[s] + H2O2[s] => GSSG[s] + 2 H2O[s]'	5.56138
MAR04121	'Glutathione metabolism'	'2 GSH[m] + H2O2[m] => GSSG[m] + 2 H2O[m]'	7.71798e-11
MAR04175	'Glutathione metabolism'	'GSH[c] + H2O[c] => cys-gly[c] + glutamate[c]'	2.69815e-11
MAR04176	'Glutathione metabolism'	'GSH[s] + H2O[s] => cys-gly[s] + glutamate[s]'	2.36504e-10
MAR04324	'Glutathione metabolism'	'ATP[c] + cysteine[c] + glutamate[c] => ADP[c] + gamma-glutamyl-cysteine[c] + H+[c] + Pi[c]'	8.48192e-12
MAR04326	'Glutathione metabolism'	'ATP[c] + gamma-glutamyl-cysteine[c] + glycine[c] => ADP[c] + GSH[c] + H+[c] + Pi[c]'	1.74732e-11
MAR04328	'Glutathione metabolism'	'cys-gly[c] + H2O[c] => cysteine[c] + glycine[c]'	1.13376e-11
MAR04329	'Glutathione metabolism'	'cys-gly[s] + H2O[s] => cysteine[s] + glycine[s]'	1.1486e-11
MAR04708	'Glutathione metabolism'	'gamma-glutamyl-cysteine[c] => 5-oxoproline[c] + cysteine[c]'	2.90327e-11
MAR08769	'Glutathione metabolism'	'alanine[c] + GSH[c] => (5-L-glutamyl)-L-amino acid[s] + cys-gly[s]'	1.43786
MAR08770	'Glutathione metabolism'	'(5-L-glutamyl)-L-amino acid[s] => 5-oxoproline[c] + alanine[c]'	3.32294e-11
MAR04078	'Beta-alanine metabolism'	'H2O[c] + O2[c] + spermine[c] => 3-amino-propanal[c] + H2O2[c] + spermidine[c]'	0
MAR04079	'Beta-alanine metabolism'	'3-amino-propanal[c] + H2O[c] + NADP+[c] => beta-alanine[c] + 2 H+[c] + NADPH[c]'	0
MAR04330	'Beta-alanine metabolism'	'3-oxopropanoate[m] + glutamate[m] <=> AKG[m] + beta-alanine[m]'	0
MAR04347	'Beta-alanine metabolism'	'3-ureidopropionate[c] + H+[c] + H2O[c] => beta-alanine[c] + CO2[c] + NH3[c]'	0
MAR04427	'Beta-alanine metabolism'	'carnosine[c] + H2O[c] => beta-alanine[c] + histidine[c]'	0
MAR04689	'Beta-alanine metabolism'	'4-aminobutanal[c] + H2O[c] + NAD+[c] => 4-aminobutyrate[c] + 2 H+[c] + NADH[c]'	2.73425e-11
MAR04735	'Beta-alanine metabolism'	'acrylyl-CoA[m] + H2O[m] <=> 3-hydroxypropionyl-CoA[m]'	1.15095e-13
MAR07992	'Beta-alanine metabolism'	'1,3-diaminopropane[c] + H2O[c] + O2[c] => 3-amino-propanal[c] + H+[c] + H2O2[c] + NH3[c]'	0
MAR07993	'Beta-alanine metabolism'	'3-amino-propanal[c] + H2O[c] + NAD+[c] => beta-alanine[c] + 2 H+[c] + NADH[c]'	0
MAR07128	'Metabolism of other amino acids'	'ATP[c] + H+[c] + selenate[c] => adenylylselenate[c] + PPi[c]'	1.885e-11
MAR07129	'Metabolism of other amino acids'	'adenylylselenate[c] + ATP[c] => 3-phosphoadenylylselenate[c] + ADP[c] + H+[c]'	1.885e-11
MAR07130	'Metabolism of other amino acids'	'3-phosphoadenylylselenate[c] + NADPH[c] => H+[c] + NADP+[c] + PAP[c] + selenite[c]'	1.885e-11
MAR07131	'Metabolism of other amino acids'	'4 H+[c] + 3 NADPH[c] + selenite[c] <=> 3 H2O[c] + 3 NADP+[c] + selenide[c]'	-1.95228e-11
MAR07133	'Metabolism of other amino acids'	'alanine[c] + H+[c] + pyridoxal-phosphate[c] + selenide[c] <=> pyridoxine-phosphate[c] + selenocysteine[c]'	-1.95228e-11
MAR07137	'Metabolism of other amino acids'	'H2O[c] + selenomethionine[c] <=> 2-oxobutyrate[c] + H+[c] + methaneselenol[c] + NH3[c]'	2.27839e-11
MAR07140	'Metabolism of other amino acids'	'H+[c] + SAH[c] + se-methyl-L-selenocysteine[c] <=> SAM[c] + selenocysteine[c]'	2.27839e-11
MAR07141	'Metabolism of other amino acids'	'H2O[c] + se-methyl-L-selenocysteine[c] => H+[c] + methaneselenol[c] + NH3[c] + pyruvate[c]'	1.885e-11
MAR07647	'Metabolism of other amino acids'	'D-alanine[p] + H2O[p] + O2[p] => H+[p] + H2O2[p] + NH3[p] + pyruvate[p]'	0
MAR08689	'Metabolism of other amino acids'	'D-arginine[p] + H2O[p] + O2[p] => 5-guanidino-2-oxopentanoate[p] + H+[p] + H2O2[p] + NH3[p]'	0
MAR08690	'Metabolism of other amino acids'	'D-ornithine[p] + H2O[p] + O2[p] => 5-amino-2-oxopentanoic acid[p] + H+[p] + H2O2[p] + NH3[p]'	0
MAR03748	'Valine, leucine, and isoleucine metabolism'	'3-methyl-2-oxobutyrate[m] + CoA[m] + NAD+[m] => CO2[m] + isobutyryl-CoA[m] + NADH[m]'	0
MAR03751	'Valine, leucine, and isoleucine metabolism'	'isobutyryl-CoA[m] + ubiquinone[m] => methacrylyl-CoA[m] + ubiquinol[m]'	0.525882
MAR03753	'Valine, leucine, and isoleucine metabolism'	'H2O[m] + methacrylyl-CoA[m] => 3-hydroxyisobutyryl-CoA[m]'	3.8024e-11
MAR03755	'Valine, leucine, and isoleucine metabolism'	'3-hydroxyisobutyryl-CoA[m] + H2O[m] => 3-hydroxyisobutyrate[m] + CoA[m] + H+[m]'	3.8024e-11
MAR03759	'Valine, leucine, and isoleucine metabolism'	'2-methyl-3-oxopropanoate[m] + H2O[m] + NAD+[m] => 2 H+[m] + methylmalonate[m] + NADH[m]'	6.81113e-11
MAR03763	'Valine, leucine, and isoleucine metabolism'	'CoA[m] + H+[m] + methylmalonate[m] => (R)-methylmalonyl-CoA[m] + H2O[m]'	6.81113e-11
MAR03767	'Valine, leucine, and isoleucine metabolism'	'4-methyl-2-oxopentanoate[m] + CoA[m] + NAD+[m] => CO2[m] + isovaleryl-CoA[m] + NADH[m]'	0
MAR03769	'Valine, leucine, and isoleucine metabolism'	'3-methylcrotonyl-CoA[m] + ubiquinol[m] <=> isovaleryl-CoA[m] + ubiquinone[m]'	-0.525882
MAR03773	'Valine, leucine, and isoleucine metabolism'	'3-methylcrotonyl-CoA[m] + ATP[m] + HCO3-[m] => 3-methylglutaconyl-CoA[m] + ADP[m] + H+[m] + Pi[m]'	3.8024e-11
MAR03775	'Valine, leucine, and isoleucine metabolism'	'3-methylglutaconyl-CoA[m] + H2O[m] <=> HMG-CoA[m]'	1.42637e-17
MAR03780	'Valine, leucine, and isoleucine metabolism'	'2-oxo-3-methylvalerate[m] + CoA[m] + NAD+[m] => 2-methylbutyryl-CoA[m] + CO2[m] + NADH[m]'	0
MAR03783	'Valine, leucine, and isoleucine metabolism'	'2-methylbutyryl-CoA[m] + ubiquinone[m] <=> tiglyl-CoA[m] + ubiquinol[m]'	0.525882
MAR03785	'Valine, leucine, and isoleucine metabolism'	'H2O[m] + tiglyl-CoA[m] => (S)-3-hydroxy-2-methylbutyryl-CoA[m]'	3.80239e-11
MAR03790	'Valine, leucine, and isoleucine metabolism'	'2-methyl-3-oxopropanoate[c] + H2O[c] + O2[c] => H+[c] + H2O2[c] + methylmalonate[c]'	0
MAR03792	'Valine, leucine, and isoleucine metabolism'	'2-methyl-3-oxopropanoate[m] + glutamate[m] <=> AKG[m] + D-3-amino-isobutanoate[m]'	-2.27275e-12
MAR03796	'Valine, leucine, and isoleucine metabolism'	'AMP[m] + H+[m] + propanoyl-CoA[m] <=> CoA[m] + propinol adenylate[m]'	1.35192e-11
MAR03823	'Valine, leucine, and isoleucine metabolism'	'(S)-3-hydroxy-2-methylbutyryl-CoA[m] + NAD+[m] <=> 2-methylacetoacetyl-CoA[m] + H+[m] + NADH[m]'	-3.64096e-18
MAR06416	'Valine, leucine, and isoleucine metabolism'	'3-methyl-2-oxobutyrate[m] + H+[m] + lipoamide[m] => CO2[m] + S-(2-methylpropanoyl)-dihydrolipoamide[m]'	0
MAR03988	'Amino sugar and nucleotide sugar metabolism'	'chitobiose[l] + H2O[l] => 2 N-acetylglucosamine[l]'	0
MAR04124	'Amino sugar and nucleotide sugar metabolism'	'H+[r] + UDP-glucuronate[r] => CO2[r] + UDP-xylose[r]'	0
MAR04158	'Amino sugar and nucleotide sugar metabolism'	'H+[c] + N-acetylglucosamine-1-phosphate[c] + UTP[c] => PPi[c] + UDP-N-acetylglucosamine[c]'	0.0655692
MAR04159	'Amino sugar and nucleotide sugar metabolism'	'UDP-N-acetyl-D-galactosamine[c] <=> UDP-N-acetylglucosamine[c]'	2.81549e-23
MAR04299	'Amino sugar and nucleotide sugar metabolism'	'glucosamine-6-phosphate[c] + H2O[c] => fructose-6-phosphate[c] + H+[c] + NH3[c]'	0.316631
MAR04300	'Amino sugar and nucleotide sugar metabolism'	'fructose-6-phosphate[c] + glutamine[c] => glucosamine-6-phosphate[c] + glutamate[c]'	0.3822
MAR04494	'Amino sugar and nucleotide sugar metabolism'	'ATP[c] + glucosamine[c] => ADP[c] + glucosamine-6-phosphate[c] + H+[c]'	2.82444e-11
MAR04524	'Amino sugar and nucleotide sugar metabolism'	'ATP[c] + N-acetylglucosamine[c] => ADP[c] + H+[c] + N-acetylglucosamine-6-phosphate[c]'	1.41949e-11
MAR04525	'Amino sugar and nucleotide sugar metabolism'	'H2O[r] + UDP-N-acetylglucosamine[r] => H+[r] + N-acetyl-D-mannosamine[r] + UDP[r]'	0
MAR04526	'Amino sugar and nucleotide sugar metabolism'	'H2O[c] + UDP-N-acetylglucosamine[c] => H+[c] + N-acetyl-D-mannosamine[c] + UDP[c]'	3.47348e-11
MAR04527	'Amino sugar and nucleotide sugar metabolism'	'N-acetyl-D-mannosamine[c] <=> N-acetylglucosamine[c]'	-3.63806e-12
MAR04528	'Amino sugar and nucleotide sugar metabolism'	'ATP[c] + N-acetyl-D-mannosamine[c] => ADP[c] + H+[c] + N-acetylmannosamine-6-phosphate[c]'	1.16165e-11
MAR04529	'Amino sugar and nucleotide sugar metabolism'	'H2O[c] + N-acetylmannosamine-6-phosphate[c] + PEP[c] => N-acetylneuraminate-9-phosphate[c] + Pi[c]'	1.16165e-11
MAR04530	'Amino sugar and nucleotide sugar metabolism'	'H2O[c] + N-acetylneuraminate-9-phosphate[c] => N-acetylneuraminate[c] + Pi[c]'	1.16165e-11
MAR04532	'Amino sugar and nucleotide sugar metabolism'	'CMP-neuNGc[c] + PPi[c] <=> CTP[c] + neungc[c]'	0
MAR04536	'Amino sugar and nucleotide sugar metabolism'	'CMP-N-acetylneuraminate[n] + PPi[n] <=> CTP[n] + N-acetylneuraminate[n]'	0
MAR04628	'Amino sugar and nucleotide sugar metabolism'	'acetyl-CoA[c] + glucosamine-6-phosphate[c] => CoA[c] + H+[c] + N-acetylglucosamine-6-phosphate[c]'	0.0655692
MAR04629	'Amino sugar and nucleotide sugar metabolism'	'H2O[c] + N-acetylglucosamine-6-phosphate[c] => acetate[c] + glucosamine-6-phosphate[c]'	2.39873e-11
MAR04631	'Amino sugar and nucleotide sugar metabolism'	'N-acetylglucosamine-6-phosphate[c] => N-acetylglucosamine-1-phosphate[c]'	0.0655692
MAR08371	'Amino sugar and nucleotide sugar metabolism'	'H2O[c] + mannose-6-phosphate[c] + PEP[c] => 3-deoxy-D-glycero-D-galacto-2-nonulosonic acid-9-phosphate[c] + Pi[c]'	0
MAR08373	'Amino sugar and nucleotide sugar metabolism'	'N-acetyl-D-mannosamine[c] + pyruvate[c] <=> N-acetylneuraminate[c]'	2.60585e-11
MAR08375	'Amino sugar and nucleotide sugar metabolism'	'chitin-component[c] + H2O[c] => N-acetylglucosamine[c]'	1.74841e-11
MAR08377	'Amino sugar and nucleotide sugar metabolism'	'CTP[c] + N-acetylneuraminate[c] => CMP-N-acetylneuraminate[c] + PPi[c]'	1.35967e-11
MAR05130	'Aminoacyl-tRNA biosynthesis'	'ATP[c] + tRNA(tyr)[c] + tyrosine[c] => AMP[c] + L-tyrosyl-tRNA(tyr)[c] + PPi[c]'	0.397614
MAR05131	'Aminoacyl-tRNA biosynthesis'	'alanine[c] + ATP[c] + tRNA(ala)[c] => AMP[c] + L-alanyl-tRNA(ala)[c] + PPi[c]'	1.13642
MAR05132	'Aminoacyl-tRNA biosynthesis'	'arginine[c] + ATP[c] + tRNA(arg)[c] => AMP[c] + L-arginyl-tRNA(arg)[c] + PPi[c]'	0.721886
MAR05133	'Aminoacyl-tRNA biosynthesis'	'asparagine[c] + ATP[c] + tRNA(asn)[c] => AMP[c] + L-asparaginyl-tRNA(asn)[c] + PPi[c]'	0.527781
MAR05134	'Aminoacyl-tRNA biosynthesis'	'aspartate[c] + ATP[c] + tRNA(asp)[c] => AMP[c] + L-aspartyl-tRNA(asp)[c] + PPi[c]'	0.786195
MAR05135	'Aminoacyl-tRNA biosynthesis'	'ATP[c] + cysteine[c] + tRNA(cys)[c] => AMP[c] + L-cysteinyl-tRNA(cys)[c] + PPi[c]'	0.266641
MAR05136	'Aminoacyl-tRNA biosynthesis'	'ATP[c] + glutamine[c] + tRNA(gln)[c] => AMP[c] + L-glutaminyl-tRNA(gln)[c] + PPi[c]'	0.602577
MAR05137	'Aminoacyl-tRNA biosynthesis'	'ATP[c] + glutamate[c] + tRNA(glu)[c] => AMP[c] + L-glutamyl-tRNA(glu)[c] + PPi[c]'	1.11102
MAR05138	'Aminoacyl-tRNA biosynthesis'	'ATP[c] + glycine[c] + tRNA(gly)[c] => AMP[c] + glycyl-tRNA(gly)[c] + PPi[c]'	1.00805
MAR05139	'Aminoacyl-tRNA biosynthesis'	'ATP[c] + histidine[c] + tRNA(his)[c] => AMP[c] + L-histidyl-tRNA(his)[c] + PPi[c]'	0.322817
MAR05140	'Aminoacyl-tRNA biosynthesis'	'ATP[c] + isoleucine[c] + tRNA(ile)[c] => AMP[c] + L-isoleucyl-tRNA(ile)[c] + PPi[c]'	0.618323
MAR05141	'Aminoacyl-tRNA biosynthesis'	'ATP[c] + leucine[c] + tRNA(leu)[c] => AMP[c] + L-leucyl-tRNA(leu)[c] + PPi[c]'	1.28988
MAR05142	'Aminoacyl-tRNA biosynthesis'	'ATP[c] + lysine[c] + tRNA(lys)[c] => AMP[c] + L-lysyl-tRNA(lys)[c] + PPi[c]'	1.02125
MAR05143	'Aminoacyl-tRNA biosynthesis'	'ATP[c] + methionine[c] + tRNA(met)[c] => AMP[c] + L-methionyl-tRNA(met)[c] + PPi[c]'	0.311404
MAR05145	'Aminoacyl-tRNA biosynthesis'	'ATP[c] + phenylalanine[c] + tRNA(phe)[c] => AMP[c] + L-phenylalanyl-tRNA(phe)[c] + PPi[c]'	0.52416
MAR05146	'Aminoacyl-tRNA biosynthesis'	'ATP[c] + proline[c] + tRNA(pro)[c] => AMP[c] + L-prolyl-tRNA(pro)[c] + PPi[c]'	0.718081
MAR05147	'Aminoacyl-tRNA biosynthesis'	'ATP[c] + serine[c] + tRNA(ser)[c] => AMP[c] + L-seryl-tRNA(ser)[c] + PPi[c]'	0.929633
MAR05148	'Aminoacyl-tRNA biosynthesis'	'ATP[c] + threonine[c] + tRNA(thr)[c] => AMP[c] + L-threonyl-tRNA(thr)[c] + PPi[c]'	0.754582
MAR05149	'Aminoacyl-tRNA biosynthesis'	'ATP[c] + tRNA(trp)[c] + tryptophan[c] => AMP[c] + L-tryptophanyl-tRNA(trp)[c] + PPi[c]'	0.137096
MAR05150	'Aminoacyl-tRNA biosynthesis'	'ATP[c] + tRNA(val)[c] + valine[c] => AMP[c] + L-valyl-tRNA(val)[c] + PPi[c]'	0.943088
MAR07171	'O-glycan metabolism'	'CMP-N-acetylneuraminate[g] + T-antigen[g] => CMP[g] + H+[g] + sialyl-T antigen[g]'	0
MAR07174	'O-glycan metabolism'	'Tn-antigen[g] + UDP-N-acetylglucosamine[g] => core 3[g] + H+[g] + UDP[g]'	0
MAR07175	'O-glycan metabolism'	'core 3[g] + UDP-N-acetylglucosamine[g] => core 4[g] + H+[g] + UDP[g]'	0
MAR07180	'O-glycan metabolism'	'Tn-antigen[g] + UDP-N-acetylglucosamine[g] => G00031[g] + H+[g] + UDP[g]'	0
MAR07181	'O-glycan metabolism'	'G00031[g] + UDP-galactose[g] => G00032[g] + H+[g] + UDP[g]'	0
MAR07436	'O-glycan metabolism'	'[protein]-L-serine[g] + UDP-N-acetyl-D-galactosamine[g] => H+[g] + Tn-antigen[g] + UDP[g]'	0
MAR07438	'O-glycan metabolism'	'Tn-antigen[g] + UDP-galactose[g] => H+[g] + T-antigen[g] + UDP[g]'	0
MAR07440	'O-glycan metabolism'	'T-antigen[g] + UDP-N-acetylglucosamine[g] => core 2[g] + H+[g] + UDP[g]'	0
MAR01532	'N-glycan metabolism'	'PPi[c] + trans,trans,cis-geranyl-geranyl-pp[c] <=> dimethylallyl-PP[c] + farnesyl-PP[c]'	0
MAR07254	'N-glycan metabolism'	'16 isopentenyl-pPP[c] + trans,trans,cis-geranyl-geranyl-pp[c] => dehydrodolichol-diphosphate[c] + 16 PPi[c]'	0
MAR07261	'N-glycan metabolism'	'dolichyl-phosphate[r] + H2O[r] => dolichol[r] + Pi[r]'	0
MAR07263	'N-glycan metabolism'	'CTP[c] + dolichol[c] => CDP[c] + dolichyl-phosphate[c] + H+[c]'	0
MAR07264	'N-glycan metabolism'	'dolichyl-phosphate[c] + UDP-N-acetylglucosamine[c] => N-acetyl-D-glucosaminyldiphosphodolichol[c] + UMP[c]'	0
MAR07265	'N-glycan metabolism'	'N-acetyl-D-glucosaminyldiphosphodolichol[c] + UDP-N-acetylglucosamine[c] => H+[c] + N,N-chitobiosyldiphosphodolichol[c] + UDP[c]'	0
MAR07266	'N-glycan metabolism'	'GDP-mannose[c] + N,N-chitobiosyldiphosphodolichol[c] => beta-D-mannosyldiacetylchitobiosyldiphosphodolichol[c] + GDP[c] + H+[c]'	0
MAR07267	'N-glycan metabolism'	'beta-D-mannosyldiacetylchitobiosyldiphosphodolichol[c] + GDP-mannose[c] => alpha-D-mannosyl-beta-D-mannosyl-diacetylchitobiosyldiphosphodolichol[c] + GDP[c] + H+[c]'	0
MAR07268	'N-glycan metabolism'	'alpha-D-mannosyl-beta-D-mannosyl-diacetylchitobiosyldiphosphodolichol[c] + GDP-mannose[c] => G00005[c] + GDP[c] + H+[c]'	0
MAR07269	'N-glycan metabolism'	'G00005[c] + GDP-mannose[c] => G10526[c] + GDP[c] + H+[c]'	0
MAR07270	'N-glycan metabolism'	'G10526[c] + GDP-mannose[c] => G00006[c] + GDP[c] + H+[c]'	0
MAR07271	'N-glycan metabolism'	'dolichyl-phosphate[c] + GDP-mannose[c] => dolichyl-phosphate-D-mannose[c] + GDP[c]'	0
MAR07274	'N-glycan metabolism'	'dolichyl-phosphate-D-mannose[r] + G00006[r] => dolichyl-phosphate[r] + G10595[r] + H+[r]'	0
MAR07275	'N-glycan metabolism'	'dolichyl-phosphate-D-mannose[r] + G10595[r] => dolichyl-phosphate[r] + G10596[r] + H+[r]'	0
MAR07276	'N-glycan metabolism'	'dolichyl-phosphate-D-mannose[r] + G10596[r] => dolichyl-phosphate[r] + G10597[r] + H+[r]'	0
MAR07277	'N-glycan metabolism'	'dolichyl-phosphate-D-mannose[r] + G10597[r] => dolichyl-phosphate[r] + G00007[r] + H+[r]'	0
MAR07278	'N-glycan metabolism'	'dolichyl-phosphate[r] + UDP-glucose[r] => dolichyl-D-glucosyl-phosphate[r] + UDP[r]'	0
MAR07279	'N-glycan metabolism'	'dolichyl-D-glucosyl-phosphate[r] + G00007[r] => dolichyl-phosphate[r] + G10598[r] + H+[r]'	0
MAR07280	'N-glycan metabolism'	'dolichyl-D-glucosyl-phosphate[r] + G10598[r] => dolichyl-phosphate[r] + G10599[r] + H+[r]'	0
MAR07281	'N-glycan metabolism'	'dolichyl-D-glucosyl-phosphate[r] + G10599[r] => (Glc)3 (GlcNAc)2 (Man)9 (PP-Dol)1[r] + dolichyl-phosphate[r] + H+[r]'	0
MAR07285	'N-glycan metabolism'	'(Glc)3 (GlcNAc)2 (Man)9 (PP-Dol)1[r] + [protein]-L-asparagine[r] => (alpha-D-Glucosyl)3-(alpha-D-mannosyl)8-beta-D-mannosyl-diacetylchitobiosyl-L-asparagine (protein)[r] + dolichyl-diphosphate[r] + H+[r]'	0
MAR07286	'N-glycan metabolism'	'(alpha-D-Glucosyl)3-(alpha-D-mannosyl)8-beta-D-mannosyl-diacetylchitobiosyl-L-asparagine (protein)[r] + H2O[r] => (alpha-D-Glucosyl)2-(alpha-D-mannosyl)8-beta-D-mannosyl-diacetylchitobiosyl-L-asparagine (protein)[r] + glucose[r]'	0
MAR07287	'N-glycan metabolism'	'(alpha-D-Glucosyl)2-(alpha-D-mannosyl)8-beta-D-mannosyl-diacetylchitobiosyl-L-asparagine (protein)[r] + H2O[r] => (alpha-D-Glucosyl)-(alpha-D-mannosyl)8-beta-D-mannosyl-diacetylchitobiosyl-L-asparagine (protein)[r] + glucose[r]'	0
MAR07288	'N-glycan metabolism'	'(alpha-D-Glucosyl)-(alpha-D-mannosyl)8-beta-D-mannosyl-diacetylchitobiosyl-L-asparagine (protein)[r] + H2O[r] => glucosyl-(alpha-D-mannosyl)7-beta-D-mannosyl-diacetylchitobiosyl-L-asparagine, isoform C (protein)[r] + mannose[r]'	0
MAR07289	'N-glycan metabolism'	'(alpha-D-Glucosyl)-(alpha-D-mannosyl)8-beta-D-mannosyl-diacetylchitobiosyl-L-asparagine (protein)[r] + H2O[r] => glucosyl-(alpha-D-mannosyl)7-beta-D-mannosyl-diacetylchitobiosyl-L-asparagine, isoform B (protein)[r] + mannose[r]'	0
MAR07290	'N-glycan metabolism'	'(alpha-D-Glucosyl)-(alpha-D-mannosyl)8-beta-D-mannosyl-diacetylchitobiosyl-L-asparagine (protein)[r] + H2O[r] => (alpha-D-mannosyl)8-beta-D-mannosyl-diacetylchitobiosyl-L-asparagine (protein)[r] + glucose[r]'	0
MAR07291	'N-glycan metabolism'	'glucosyl-(alpha-D-mannosyl)7-beta-D-mannosyl-diacetylchitobiosyl-L-asparagine, isoform C (protein)[r] + H2O[r] => glucosyl-(alpha-D-mannosyl)6-beta-D-mannosyl-diacetylchitobiosyl-L-asparagine (protein)[r] + mannose[r]'	0
MAR07293	'N-glycan metabolism'	'(alpha-D-mannosyl)8-beta-D-mannosyl-diacetylchitobiosyl-L-asparagine (protein)[r] + H2O[r] => (alpha-D-mannosyl)7-beta-D-mannosyl-diacetylchitobiosyl-L-asparagine, isoform B (protein)[r] + mannose[r]'	0
MAR07300	'Transport reactions'	'(alpha-D-mannosyl)7-beta-D-mannosyl-diacetylchitobiosyl-L-asparagine, isoform B (protein)[r] => (alpha-D-mannosyl)7-beta-D-mannosyl-diacetylchitobiosyl-L-asparagine, isoform B (protein)[g]'	0
MAR07308	'N-glycan metabolism'	'(alpha-D-mannosyl)8-beta-D-mannosyl-diacetylchitobiosyl-L-asparagine (protein)[g] + H2O[g] => (alpha-D-mannosyl)7-beta-D-mannosyl-diacetylchitobiosyl-L-asparagine, isoform A (protein)[g] + mannose[g]'	0
MAR07309	'N-glycan metabolism'	'(alpha-D-mannosyl)8-beta-D-mannosyl-diacetylchitobiosyl-L-asparagine (protein)[g] + H2O[g] => (alpha-D-mannosyl)7-beta-D-mannosyl-diacetylchitobiosyl-L-asparagine, isoform C (protein)[g] + mannose[g]'	0
MAR07310	'N-glycan metabolism'	'(alpha-D-mannosyl)7-beta-D-mannosyl-diacetylchitobiosyl-L-asparagine, isoform A (protein)[g] + H2O[g] => (alpha-D-mannosyl)6-beta-D-mannosyl-diacetylchitobiosyl-L-asparagine (protein) (A)[g] + mannose[g]'	0
MAR07311	'N-glycan metabolism'	'(alpha-D-mannosyl)7-beta-D-mannosyl-diacetylchitobiosyl-L-asparagine, isoform B (protein)[g] + H2O[g] => (alpha-D-mannosyl)6-beta-D-mannosyl-diacetylchitobiosyl-L-asparagine (protein) (B1)[g] + mannose[g]'	0
MAR07312	'N-glycan metabolism'	'(alpha-D-mannosyl)7-beta-D-mannosyl-diacetylchitobiosyl-L-asparagine, isoform B (protein)[g] + H2O[g] => (alpha-D-mannosyl)6-beta-D-mannosyl-diacetylchitobiosyl-L-asparagine (protein) (B2)[g] + mannose[g]'	0
MAR07313	'N-glycan metabolism'	'(alpha-D-mannosyl)7-beta-D-mannosyl-diacetylchitobiosyl-L-asparagine, isoform A (protein)[g] + H2O[g] => (alpha-D-mannosyl)6-beta-D-mannosyl-diacetylchitobiosyl-L-asparagine (protein) (C)[g] + mannose[g]'	0
MAR07314	'N-glycan metabolism'	'(alpha-D-mannosyl)7-beta-D-mannosyl-diacetylchitobiosyl-L-asparagine, isoform C (protein)[g] + H2O[g] => (alpha-D-mannosyl)6-beta-D-mannosyl-diacetylchitobiosyl-L-asparagine (protein) (C)[g] + mannose[g]'	0
MAR07315	'N-glycan metabolism'	'(alpha-D-mannosyl)6-beta-D-mannosyl-diacetylchitobiosyl-L-asparagine (protein) (A)[g] + H2O[g] => (alpha-D-mannosyl)5-beta-D-mannosyl-diacetylchitobiosyl-L-asparagine (protein) (C)[g] + mannose[g]'	0
MAR07316	'N-glycan metabolism'	'(alpha-D-mannosyl)6-beta-D-mannosyl-diacetylchitobiosyl-L-asparagine (protein) (B1)[g] + H2O[g] => (alpha-D-mannosyl)5-beta-D-mannosyl-diacetylchitobiosyl-L-asparagine (protein) (B1)[g] + mannose[g]'	0
MAR07317	'N-glycan metabolism'	'(alpha-D-mannosyl)6-beta-D-mannosyl-diacetylchitobiosyl-L-asparagine (protein) (B2)[g] + H2O[g] => (alpha-D-mannosyl)5-beta-D-mannosyl-diacetylchitobiosyl-L-asparagine (protein) (B1)[g] + mannose[g]'	0
MAR07318	'N-glycan metabolism'	'(alpha-D-mannosyl)6-beta-D-mannosyl-diacetylchitobiosyl-L-asparagine (protein) (B2)[g] + H2O[g] => (alpha-D-mannosyl)5-beta-D-mannosyl-diacetylchitobiosyl-L-asparagine (protein) (B2)[g] + mannose[g]'	0
MAR07319	'N-glycan metabolism'	'(alpha-D-mannosyl)6-beta-D-mannosyl-diacetylchitobiosyl-L-asparagine (protein) (C)[g] + H2O[g] => (alpha-D-mannosyl)5-beta-D-mannosyl-diacetylchitobiosyl-L-asparagine (protein) (C)[g] + mannose[g]'	0
MAR07320	'N-glycan metabolism'	'(alpha-D-mannosyl)5-beta-D-mannosyl-diacetylchitobiosyl-L-asparagine (protein) (C)[g] + H2O[g] => (alpha-D-mannosyl)4-beta-D-mannosyl-diacetylchitobiosyl-L-asparagine (protein)[g] + mannose[g]'	0
MAR07321	'N-glycan metabolism'	'(alpha-D-mannosyl)5-beta-D-mannosyl-diacetylchitobiosyl-L-asparagine (protein) (B1)[g] + H2O[g] => (alpha-D-mannosyl)4-beta-D-mannosyl-diacetylchitobiosyl-L-asparagine (protein)[g] + mannose[g]'	0
MAR07322	'N-glycan metabolism'	'(alpha-D-mannosyl)5-beta-D-mannosyl-diacetylchitobiosyl-L-asparagine (protein) (B2)[g] + H2O[g] => (alpha-D-mannosyl)4-beta-D-mannosyl-diacetylchitobiosyl-L-asparagine (protein)[g] + mannose[g]'	0
MAR07323	'N-glycan metabolism'	'(alpha-D-mannosyl)4-beta-D-mannosyl-diacetylchitobiosyl-L-asparagine (protein)[g] + UDP-N-acetylglucosamine[g] => H+[g] + nm4masn[g] + UDP[g]'	0
MAR07324	'N-glycan metabolism'	'2 H2O[g] + nm4masn[g] => 2 mannose[g] + nm2masn[g]'	0
MAR07325	'N-glycan metabolism'	'nm2masn[g] + UDP-N-acetylglucosamine[g] => H+[g] + n2m2masn[g] + UDP[g]'	0
MAR07327	'N-glycan metabolism'	'n2m2masn[g] + UDP-N-acetylglucosamine[g] => G00020[g] + H+[g] + UDP[g]'	0
MAR07328	'N-glycan metabolism'	'G00020[g] + UDP-N-acetylglucosamine[g] => G00021[g] + H+[g] + UDP[g]'	0
MAR07332	'N-glycan metabolism'	'GDP-L-fucose[g] + n2m2masn[g] => fn2m2masn[g] + GDP[g] + H+[g]'	0
MAR07333	'N-glycan metabolism'	'fn2m2masn[g] + 2 UDP-galactose[g] => 2 H+[g] + l2fn2m2masn[g] + 2 UDP[g]'	0
MAR07334	'N-glycan metabolism'	'2 CMP-N-acetylneuraminate[g] + l2fn2m2masn[g] => 2 CMP[g] + 2 H+[g] + PA6[g]'	0
MAR07428	'N-glycan metabolism'	'(alpha-D-mannosyl)2-beta-D-mannosyl-N-acetylglucosamine[l] + 2 H2O[l] => beta-1,4-mannose-N-acetylglucosamine[l] + 2 mannose[l]'	0
MAR07429	'N-glycan metabolism'	'beta-1,4-mannose-N-acetylglucosamine[l] + H2O[l] => mannose[l] + N-acetylglucosamine[l]'	0
MAR07574	'N-glycan metabolism'	'de-Fuc form of PA6[l] + H2O[l] => [protein]-L-asparagine[l] + de-Fuc form of PA6 (wo peptide linkage)[l]'	0
MAR07575	'N-glycan metabolism'	'de-Fuc form of PA6 (wo peptide linkage)[l] + H2O[l] => de-Fuc, GlcNAc removed PA6 (wo peptide linkage)[l] + N-acetylglucosamine[l]'	0
MAR07576	'N-glycan metabolism'	'de-Fuc, GlcNAc removed PA6 (wo peptide linkage)[l] + 2 H2O[l] => l2n2m2mn[l] + 2 N-acetylneuraminate[l]'	0
MAR07577	'N-glycan metabolism'	'2 H2O[l] + l2n2m2mn[l] => 2 galactose[l] + n2m2mn[l]'	0
MAR07578	'N-glycan metabolism'	'2 H2O[l] + n2m2mn[l] => (alpha-D-mannosyl)2-beta-D-mannosyl-N-acetylglucosamine[l] + 2 N-acetylglucosamine[l]'	0
MAR07580	'N-glycan metabolism'	'H2O[s] + PA6[s] => 6-deoxy-L-galactose[s] + de-Fuc form of PA6[s]'	8.92775e-11
MAR07582	'N-glycan metabolism'	'H2O[l] + PA6[l] => 6-deoxy-L-galactose[l] + de-Fuc form of PA6[l]'	0
MAR07585	'N-glycan metabolism'	'H2O[l] + n2m2nmasn[l] => [protein]-L-asparagine[l] + n2m2nm[l]'	0
MAR07586	'N-glycan metabolism'	'H2O[l] + n2m2nm[l] => n2m2nmn[l] + N-acetylglucosamine[l]'	0
MAR07587	'N-glycan metabolism'	'3 H2O[l] + n2m2nmn[l] => (alpha-D-mannosyl)2-beta-D-mannosyl-N-acetylglucosamine[l] + 3 N-acetylglucosamine[l]'	0
MAR08691	'N-glycan metabolism'	'dolichyl-diphosphate[r] + H2O[r] => dolichyl-phosphate[r] + H+[r] + Pi[r]'	0
MAR08693	'N-glycan metabolism'	'n2m2masn[g] + UDP-N-acetylglucosamine[g] => H+[g] + n3m2masn[g] + UDP[g]'	0
MAR08694	'N-glycan metabolism'	'n3m2masn[g] + UDP-N-acetylglucosamine[g] => H+[g] + n4m2masn[g] + UDP[g]'	0
MAR05151	'Protein assembly'	'1827 ATP[c] + 13 glycyl-tRNA(gly)[c] + 1828 H2O[c] + 63 L-alanyl-tRNA(ala)[c] + 27 L-arginyl-tRNA(arg)[c] + 17 L-asparaginyl-tRNA(asn)[c] + 36 L-aspartyl-tRNA(asp)[c] + 35 L-cysteinyl-tRNA(cys)[c] + 20 L-glutaminyl-tRNA(gln)[c] + 62 L-glutamyl-tRNA(glu)[c] + 16 L-histidyl-tRNA(his)[c] + 9 L-isoleucyl-tRNA(ile)[c] + 64 L-leucyl-tRNA(leu)[c] + 60 L-lysyl-tRNA(lys)[c] + 7 L-methionyl-tRNA(met)[c] +…	0.000340164
MAR05152	'Protein assembly'	'1269 ATP[c] + 16 glycyl-tRNA(gly)[c] + 1270 H2O[c] + 34 L-alanyl-tRNA(ala)[c] + 16 L-arginyl-tRNA(arg)[c] + 19 L-asparaginyl-tRNA(asn)[c] + 25 L-aspartyl-tRNA(asp)[c] + 3 L-cysteinyl-tRNA(cys)[c] + 17 L-glutaminyl-tRNA(gln)[c] + 29 L-glutamyl-tRNA(glu)[c] + 9 L-histidyl-tRNA(his)[c] + 20 L-isoleucyl-tRNA(ile)[c] + 59 L-leucyl-tRNA(leu)[c] + 26 L-lysyl-tRNA(lys)[c] + 14 L-methionyl-tRNA(met)[c] +…	0
MAR05153	'Protein assembly'	'1254 ATP[c] + 24 glycyl-tRNA(gly)[c] + 1255 H2O[c] + 26 L-alanyl-tRNA(ala)[c] + 7 L-arginyl-tRNA(arg)[c] + 19 L-asparaginyl-tRNA(asn)[c] + 24 L-aspartyl-tRNA(asp)[c] + 3 L-cysteinyl-tRNA(cys)[c] + 18 L-glutaminyl-tRNA(gln)[c] + 32 L-glutamyl-tRNA(glu)[c] + 13 L-histidyl-tRNA(his)[c] + 20 L-isoleucyl-tRNA(ile)[c] + 51 L-leucyl-tRNA(leu)[c] + 34 L-lysyl-tRNA(lys)[c] + 10 L-methionyl-tRNA(met)[c] +…	0
MAR05155	'Protein assembly'	'372 ATP[c] + 6 glycyl-tRNA(gly)[c] + 373 H2O[c] + 11 L-alanyl-tRNA(ala)[c] + 9 L-arginyl-tRNA(arg)[c] + L-asparaginyl-tRNA(asn)[c] + 8 L-aspartyl-tRNA(asp)[c] + 2 L-cysteinyl-tRNA(cys)[c] + 7 L-glutaminyl-tRNA(gln)[c] + 5 L-glutamyl-tRNA(glu)[c] + L-histidyl-tRNA(his)[c] + 4 L-isoleucyl-tRNA(ile)[c] + 20 L-leucyl-tRNA(leu)[c] + 4 L-lysyl-tRNA(lys)[c] + 5 L-methionyl-tRNA(met)[c] + 3 L-phenylalan…	3.80239e-11
MAR05156	'Protein assembly'	'261 ATP[c] + 3 glycyl-tRNA(gly)[c] + 262 H2O[c] + 3 L-alanyl-tRNA(ala)[c] + L-arginyl-tRNA(arg)[c] + L-asparaginyl-tRNA(asn)[c] + 13 L-aspartyl-tRNA(asp)[c] + L-cysteinyl-tRNA(cys)[c] + 3 L-glutaminyl-tRNA(gln)[c] + 9 L-glutamyl-tRNA(glu)[c] + L-histidyl-tRNA(his)[c] + 8 L-isoleucyl-tRNA(ile)[c] + 10 L-leucyl-tRNA(leu)[c] + 7 L-lysyl-tRNA(lys)[c] + 5 L-methionyl-tRNA(met)[c] + 3 L-phenylalanyl-t…	0
MAR05157	'Protein assembly'	'249 ATP[c] + 3 glycyl-tRNA(gly)[c] + 250 H2O[c] + 5 L-alanyl-tRNA(ala)[c] + 4 L-arginyl-tRNA(arg)[c] + L-asparaginyl-tRNA(asn)[c] + 4 L-aspartyl-tRNA(asp)[c] + 3 L-glutaminyl-tRNA(gln)[c] + 8 L-glutamyl-tRNA(glu)[c] + 4 L-isoleucyl-tRNA(ile)[c] + 12 L-leucyl-tRNA(leu)[c] + 9 L-lysyl-tRNA(lys)[c] + 2 L-methionyl-tRNA(met)[c] + 4 L-phenylalanyl-tRNA(phe)[c] + 4 L-prolyl-tRNA(pro)[c] + 9 L-seryl-tR…	0
MAR05158	'Protein assembly'	'303 ATP[c] + 5 glycyl-tRNA(gly)[c] + 304 H2O[c] + 7 L-alanyl-tRNA(ala)[c] + 2 L-arginyl-tRNA(arg)[c] + L-asparaginyl-tRNA(asn)[c] + 4 L-aspartyl-tRNA(asp)[c] + 8 L-glutaminyl-tRNA(gln)[c] + 8 L-glutamyl-tRNA(glu)[c] + L-isoleucyl-tRNA(ile)[c] + 15 L-leucyl-tRNA(leu)[c] + 6 L-lysyl-tRNA(lys)[c] + 3 L-methionyl-tRNA(met)[c] + 4 L-phenylalanyl-tRNA(phe)[c] + 5 L-prolyl-tRNA(pro)[c] + 9 L-seryl-tRNA…	0
MAR05159	'Protein assembly'	'297 ATP[c] + 3 glycyl-tRNA(gly)[c] + 298 H2O[c] + 15 L-alanyl-tRNA(ala)[c] + 4 L-arginyl-tRNA(arg)[c] + 7 L-aspartyl-tRNA(asp)[c] + 6 L-glutaminyl-tRNA(gln)[c] + 5 L-glutamyl-tRNA(glu)[c] + L-histidyl-tRNA(his)[c] + 11 L-leucyl-tRNA(leu)[c] + 6 L-lysyl-tRNA(lys)[c] + 3 L-methionyl-tRNA(met)[c] + 4 L-phenylalanyl-tRNA(phe)[c] + 3 L-prolyl-tRNA(pro)[c] + 12 L-seryl-tRNA(ser)[c] + 5 L-threonyl-tRNA…	0
MAR05163	'Protein assembly'	'1866 ATP[c] + 49 glycyl-tRNA(gly)[c] + 1867 H2O[c] + 42 L-alanyl-tRNA(ala)[c] + 44 L-arginyl-tRNA(arg)[c] + 25 L-asparaginyl-tRNA(asn)[c] + 35 L-aspartyl-tRNA(asp)[c] + 26 L-cysteinyl-tRNA(cys)[c] + 26 L-glutaminyl-tRNA(gln)[c] + 51 L-glutamyl-tRNA(glu)[c] + 13 L-histidyl-tRNA(his)[c] + 22 L-isoleucyl-tRNA(ile)[c] + 51 L-leucyl-tRNA(leu)[c] + 29 L-lysyl-tRNA(lys)[c] + 9 L-methionyl-tRNA(met)[c] …	0
MAR05165	'Protein assembly'	'951 ATP[c] + 18 glycyl-tRNA(gly)[c] + 952 H2O[c] + 39 L-alanyl-tRNA(ala)[c] + 34 L-arginyl-tRNA(arg)[c] + L-asparaginyl-tRNA(asn)[c] + 11 L-aspartyl-tRNA(asp)[c] + 2 L-cysteinyl-tRNA(cys)[c] + 32 L-glutaminyl-tRNA(gln)[c] + 40 L-glutamyl-tRNA(glu)[c] + 2 L-histidyl-tRNA(his)[c] + 2 L-isoleucyl-tRNA(ile)[c] + 41 L-leucyl-tRNA(leu)[c] + 13 L-lysyl-tRNA(lys)[c] + 8 L-methionyl-tRNA(met)[c] + 4 L-ph…	0
MAR05166	'Protein assembly'	'801 ATP[c] + 11 glycyl-tRNA(gly)[c] + 802 H2O[c] + 23 L-alanyl-tRNA(ala)[c] + 17 L-arginyl-tRNA(arg)[c] + 5 L-asparaginyl-tRNA(asn)[c] + 16 L-aspartyl-tRNA(asp)[c] + 19 L-glutaminyl-tRNA(gln)[c] + 30 L-glutamyl-tRNA(glu)[c] + 6 L-histidyl-tRNA(his)[c] + 41 L-leucyl-tRNA(leu)[c] + 22 L-lysyl-tRNA(lys)[c] + 4 L-methionyl-tRNA(met)[c] + 8 L-phenylalanyl-tRNA(phe)[c] + 10 L-prolyl-tRNA(pro)[c] + 16 …	0
MAR07617	'Protein modification'	'[protein]-L-tyrosine[c] + ATP[c] => [protein]-tyrosine-phosphate[c] + ADP[c] + H+[c]'	1.59955e-11
MAR07618	'Protein modification'	'[protein]-tyrosine-phosphate[c] + H2O[c] => [protein]-L-tyrosine[c] + Pi[c]'	1.59955e-11
MAR07621	'Protein modification'	'[protein][c] + arginine[c] => [protein]-L-arginine[c] + H2O[c]'	0.818729
MAR07624	'Protein modification'	'[protein]-omega-N-(ADP-D-ribosyl)-L-arginine[c] + H2O[c] => [protein]-L-arginine[c] + ADP-ribose[c]'	1.22809
MAR07626	'Protein modification'	'H2O[c] + N(omega)-(ADP-D-ribosyl)-L-arginine[c] => ADP-ribose[c] + arginine[c]'	0.818729
MAR05258	'Protein degradation'	'albumin[c] + 608 ATP[c] + 1216 H2O[c] => 608 ADP[c] + 63 alanine[c] + 27 arginine[c] + 17 asparagine[c] + 36 aspartate[c] + 35 cysteine[c] + 62 glutamate[c] + 20 glutamine[c] + 13 glycine[c] + 619 H+[c] + 16 histidine[c] + 9 isoleucine[c] + 64 leucine[c] + 60 lysine[c] + 7 methionine[c] + 35 phenylalanine[c] + 608 Pi[c] + 24 proline[c] + 28 serine[c] + 29 threonine[c] + 2 tryptophan[c] + 19 tyro…	9.27561e-12
MAR05267	'Protein degradation'	'86 ATP[m] + 172 H2O[m] + mitoApo-[ACP][m] => 86 ADP[m] + 3 alanine[m] + arginine[m] + asparagine[m] + 13 aspartate[m] + cysteine[m] + 9 glutamate[m] + 3 glutamine[m] + 3 glycine[m] + 100 H+[m] + histidine[m] + 8 isoleucine[m] + 10 leucine[m] + 7 lysine[m] + 5 methionine[m] + 3 phenylalanine[m] + 86 Pi[m] + 5 proline[m] + 3 serine[m] + threonine[m] + 4 tyrosine[m] + 6 valine[m]'	0
MAR05274	'Protein degradation'	'405 ATP[l] + 810 H2O[l] + haptoglobin[l] => 405 ADP[l] + 30 alanine[l] + 9 arginine[l] + 21 asparagine[l] + 25 aspartate[l] + 12 cysteine[l] + 25 glutamate[l] + 17 glutamine[l] + 31 glycine[l] + 411 H+[l] + 13 histidine[l] + 18 isoleucine[l] + 31 leucine[l] + 35 lysine[l] + 5 methionine[l] + 8 phenylalanine[l] + 405 Pi[l] + 21 proline[l] + 18 serine[l] + 22 threonine[l] + 8 tryptophan[l] + 21 ty…	1.37879e-10
MAR05282	'Protein degradation'	'apoE[l] + 316 ATP[l] + 632 H2O[l] => 316 ADP[l] + 39 alanine[l] + 34 arginine[l] + asparagine[l] + 11 aspartate[l] + 2 cysteine[l] + 40 glutamate[l] + 32 glutamine[l] + 18 glycine[l] + 320 H+[l] + 2 histidine[l] + 2 isoleucine[l] + 41 leucine[l] + 13 lysine[l] + 8 methionine[l] + 4 phenylalanine[l] + 316 Pi[l] + 8 proline[l] + 14 serine[l] + 12 threonine[l] + 8 tryptophan[l] + 4 tyrosine[l] + 24…	0
MAR05284	'Protein degradation'	'apoA1[l] + 266 ATP[l] + 532 H2O[l] => 266 ADP[l] + 23 alanine[l] + 17 arginine[l] + 5 asparagine[l] + 16 aspartate[l] + 30 glutamate[l] + 19 glutamine[l] + 11 glycine[l] + 273 H+[l] + 6 histidine[l] + 41 leucine[l] + 22 lysine[l] + 4 methionine[l] + 8 phenylalanine[l] + 266 Pi[l] + 10 proline[l] + 16 serine[l] + 12 threonine[l] + 5 tryptophan[l] + 7 tyrosine[l] + 15 valine[l]'	8.4009e-12
MAR05288	'Protein degradation'	'349 ATP[c] + glycogenin[c] + 698 H2O[c] => 349 ADP[c] + 22 alanine[c] + 12 arginine[c] + 12 asparagine[c] + 26 aspartate[c] + 6 cysteine[c] + 15 glutamate[c] + 14 glutamine[c] + 18 glycine[c] + 360 H+[c] + 9 histidine[c] + 12 isoleucine[c] + 39 leucine[c] + 18 lysine[c] + 8 methionine[c] + 20 phenylalanine[c] + 349 Pi[c] + 15 proline[c] + 31 serine[c] + 25 threonine[c] + 7 tryptophan[c] + 13 tyr…	0.0312882
MAR05407	'Miscellaneous'	'CO2[s] + H2O[s] <=> carbonate[s]'	-4.48681
MAR03861	'Sulfur metabolism'	'3-sulfinoalanine[c] + AKG[c] + H+[c] => 3-sulfinylpyruvic acid[c] + glutamate[c]'	0
MAR03866	'Sulfur metabolism'	'3-sulfinylpyruvic acid[m] + H2O[m] => H+[m] + pyruvate[m] + sulfite[m]'	0.16121
MAR03915	'Sulfur metabolism'	'SAM[c] + THF[c] => 5-methyl-THF[c] + SAH[c]'	3.5488e-10
MAR04084	'Sulfur metabolism'	'H2O[c] + PAP[c] => AMP[c] + Pi[c]'	2.93244e-11
MAR04187	'Sulfur metabolism'	'H2O[c] + PAPS[c] => adenylyl sulfate[c] + Pi[c]'	1.32612e-11
MAR04701	'Sulfur metabolism'	'dimethylglycine[c] + H+[c] + SAH[c] => SAM[c] + sarcosine[c]'	0.321217
MAR04840	'Sulfur metabolism'	'H2O[c] + H2S2O3[c] => 2 H+[c] + H2S[c] + sulfate[c]'	0.16121
MAR08662	'C5-branched dibasic acid metabolism'	'CoA[m] + GTP[m] + itaconate[m] <=> GDP[m] + itaconyl-CoA[m] + Pi[m]'	-1.20848
MAR08663	'C5-branched dibasic acid metabolism'	'ADP[m] + itaconyl-CoA[m] + Pi[m] <=> ATP[m] + CoA[m] + itaconate[m]'	-1.20848
MAR08667	'C5-branched dibasic acid metabolism'	'ADP[m] + mesaconyl-CoA[m] + Pi[m] <=> ATP[m] + CoA[m] + mesaconate[m]'	-1.20848
MAR08668	'C5-branched dibasic acid metabolism'	'CoA[m] + GTP[m] + mesaconate[m] <=> GDP[m] + mesaconyl-CoA[m] + Pi[m]'	-1.20848
MAR00710	'Tricarboxylic acid cycle and glyoxylate/dicarboxylate metabolism'	'isocitrate[c] + NADP+[c] => AKG[c] + CO2[c] + NADPH[c]'	0.636921
MAR03787	'Tricarboxylic acid cycle and glyoxylate/dicarboxylate metabolism'	'acetoacetate[m] + succinyl-CoA[m] => acetoacetyl-CoA[m] + succinate[m]'	0.05775
MAR03957	'Tricarboxylic acid cycle and glyoxylate/dicarboxylate metabolism'	'isocitrate[m] + NAD+[m] => AKG[m] + CO2[m] + NADH[m]'	1.99648e-11
MAR03958	'Tricarboxylic acid cycle and glyoxylate/dicarboxylate metabolism'	'isocitrate[m] + NADP+[m] => AKG[m] + CO2[m] + NADPH[m]'	1.98852e-11
MAR04111	'Tricarboxylic acid cycle and glyoxylate/dicarboxylate metabolism'	'H+[c] + oxalosuccinate[c] => AKG[c] + CO2[c]'	0.31846
MAR04112	'Tricarboxylic acid cycle and glyoxylate/dicarboxylate metabolism'	'H+[m] + oxalosuccinate[m] => AKG[m] + CO2[m]'	2.00121e-11
MAR04113	'Tricarboxylic acid cycle and glyoxylate/dicarboxylate metabolism'	'H+[p] + oxalosuccinate[p] => AKG[p] + CO2[p]'	0
MAR04139	'Tricarboxylic acid cycle and glyoxylate/dicarboxylate metabolism'	'H+[c] + NADH[c] + OAA[c] <=> malate[c] + NAD+[c]'	0.0876862
MAR04141	'Tricarboxylic acid cycle and glyoxylate/dicarboxylate metabolism'	'H+[m] + NADH[m] + OAA[m] <=> malate[m] + NAD+[m]'	-1.02382
MAR04145	'Tricarboxylic acid cycle and glyoxylate/dicarboxylate metabolism'	'citrate[m] + CoA[m] + H+[m] <=> acetyl-CoA[m] + H2O[m] + OAA[m]'	-0.959921
MAR04147	'Tricarboxylic acid cycle and glyoxylate/dicarboxylate metabolism'	'CoA[m] + GTP[m] + succinate[m] <=> GDP[m] + Pi[m] + succinyl-CoA[m]'	-1.59079
MAR04149	'Tricarboxylic acid cycle and glyoxylate/dicarboxylate metabolism'	'ATP[c] + citrate[c] + CoA[c] => acetyl-CoA[c] + ADP[c] + OAA[c] + Pi[c]'	1.29828e-11
MAR04152	'Tricarboxylic acid cycle and glyoxylate/dicarboxylate metabolism'	'ADP[m] + Pi[m] + succinyl-CoA[m] <=> ATP[m] + CoA[m] + succinate[m]'	-0.82616
MAR04209	'Tricarboxylic acid cycle and glyoxylate/dicarboxylate metabolism'	'AKG[m] + H+[m] + thiamin-PP[m] => 3-carboxy-1-hydroxypropyl-ThPP[m] + CO2[m]'	0.0148198
MAR04408	'Tricarboxylic acid cycle and glyoxylate/dicarboxylate metabolism'	'fumarate[c] + H2O[c] <=> malate[c]'	-8.10346
MAR04410	'Tricarboxylic acid cycle and glyoxylate/dicarboxylate metabolism'	'fumarate[m] + H2O[m] <=> malate[m]'	9.04981
MAR04454	'Tricarboxylic acid cycle and glyoxylate/dicarboxylate metabolism'	'citrate[c] <=> isocitrate[c]'	0.48174
MAR04456	'Tricarboxylic acid cycle and glyoxylate/dicarboxylate metabolism'	'citrate[m] <=> isocitrate[m]'	0.315929
MAR04458	'Tricarboxylic acid cycle and glyoxylate/dicarboxylate metabolism'	'cis-aconitate[m] + H2O[m] <=> citrate[m]'	-0.157965
MAR04465	'Tricarboxylic acid cycle and glyoxylate/dicarboxylate metabolism'	'H+[c] + hydroxypyruvate[c] + NADPH[c] => glycerate[c] + NADP+[c]'	2.53463e-11
MAR04585	'Tricarboxylic acid cycle and glyoxylate/dicarboxylate metabolism'	'H+[c] + NADPH[c] + oxalosuccinate[c] <=> isocitrate[c] + NADP+[c]'	-0.31846
MAR04586	'Tricarboxylic acid cycle and glyoxylate/dicarboxylate metabolism'	'H+[m] + NADPH[m] + oxalosuccinate[m] <=> isocitrate[m] + NADP+[m]'	-0.208476
MAR04587	'Tricarboxylic acid cycle and glyoxylate/dicarboxylate metabolism'	'H+[p] + NADPH[p] + oxalosuccinate[p] <=> isocitrate[p] + NADP+[p]'	0
MAR04588	'Tricarboxylic acid cycle and glyoxylate/dicarboxylate metabolism'	'H+[m] + NADH[m] + oxalosuccinate[m] <=> isocitrate[m] + NAD+[m]'	0.208476
MAR04589	'Tricarboxylic acid cycle and glyoxylate/dicarboxylate metabolism'	'cis-aconitate[m] + H2O[m] <=> isocitrate[m]'	0.157965
MAR04652	'Tricarboxylic acid cycle and glyoxylate/dicarboxylate metabolism'	'fumarate[m] + ubiquinol[m] <=> succinate[m] + ubiquinone[m]'	-0.937073
MAR05294	'Tricarboxylic acid cycle and glyoxylate/dicarboxylate metabolism'	'citrate[m] => acetate[m] + OAA[m]'	5.2062e-11
MAR05297	'Tricarboxylic acid cycle and glyoxylate/dicarboxylate metabolism'	'AKG[m] + CoA[m] + NAD+[m] => CO2[m] + NADH[m] + succinyl-CoA[m]'	0.777922
MAR06411	'Tricarboxylic acid cycle and glyoxylate/dicarboxylate metabolism'	'AKG[m] + H+[m] + lipoamide[m] => CO2[m] + S-succinyldihydrolipoamide[m]'	0.0296396
MAR06413	'Tricarboxylic acid cycle and glyoxylate/dicarboxylate metabolism'	'3-carboxy-1-hydroxypropyl-ThPP[m] + lipoamide[m] => S-succinyldihydrolipoamide[m] + thiamin-PP[m]'	0.0148198
MAR06414	'Tricarboxylic acid cycle and glyoxylate/dicarboxylate metabolism'	'CoA[m] + S-succinyldihydrolipoamide[m] <=> dihydrolipoamide[m] + succinyl-CoA[m]'	0.0444594
MAR07704	'Tricarboxylic acid cycle and glyoxylate/dicarboxylate metabolism'	'glyoxalate[p] + H2O[p] + O2[p] => H+[p] + H2O2[p] + oxalate[p]'	0
MAR07706	'Tricarboxylic acid cycle and glyoxylate/dicarboxylate metabolism'	'glycolate[p] + O2[p] => glyoxalate[p] + H2O2[p]'	0
MAR08743	'Tricarboxylic acid cycle and glyoxylate/dicarboxylate metabolism'	'FADH2[m] + fumarate[m] <=> FAD[m] + succinate[m]'	0.114691
MAR08772	'Tricarboxylic acid cycle and glyoxylate/dicarboxylate metabolism'	'ATP[c] + D-xylulose[c] => ADP[c] + D-xylulose-1-phosphate[c] + H+[c]'	3.52915e-10
MAR08773	'Tricarboxylic acid cycle and glyoxylate/dicarboxylate metabolism'	'D-xylulose-1-phosphate[c] <=> DHAP[c] + glycolaldehyde[c]'	3.14542e-10
MAR08775	'Tricarboxylic acid cycle and glyoxylate/dicarboxylate metabolism'	'glycolaldehyde[c] + H2O[c] + NAD+[c] => glycolate[c] + 2 H+[c] + NADH[c]'	3.52915e-10
MAR08777	'Tricarboxylic acid cycle and glyoxylate/dicarboxylate metabolism'	'H+[m] + hydroxypyruvate[m] => CO2[m] + glycolaldehyde[m]'	0
MAR08778	'Tricarboxylic acid cycle and glyoxylate/dicarboxylate metabolism'	'glycolaldehyde[m] + H2O[m] + NAD+[m] => glycolate[m] + 2 H+[m] + NADH[m]'	0
MAR08779	'Tricarboxylic acid cycle and glyoxylate/dicarboxylate metabolism'	'glyoxalate[m] + H+[m] + NADPH[m] => glycolate[m] + NADP+[m]'	0
MAR08780	'Tricarboxylic acid cycle and glyoxylate/dicarboxylate metabolism'	'glyoxalate[c] + H2O[c] + NAD+[c] => 2 H+[c] + NADH[c] + oxalate[c]'	3.52915e-10
MAR08782	'Tricarboxylic acid cycle and glyoxylate/dicarboxylate metabolism'	'H+[c] + hydroxypyruvate[c] + NADH[c] => glycerate[c] + NAD+[c]'	3.75395e-11
MAR03975	'Oxidative phosphorylation'	'H2O[r] + PPi[r] => H+[r] + 2 Pi[r]'	3.80241e-11
MAR03977	'Oxidative phosphorylation'	'H2O[c] + PPi[c] => H+[c] + 2 Pi[c]'	1.13006e-11
MAR03979	'Oxidative phosphorylation'	'H2O[p] + PPi[p] => H+[p] + 2 Pi[p]'	0
MAR06911	'Oxidative phosphorylation'	'FADH2[m] + ubiquinone[m] <=> FAD[m] + ubiquinol[m]'	1.05176
MAR06912	'Oxidative phosphorylation'	'H2O[m] + PPi[m] => H+[m] + 2 Pi[m]'	0.0305937
MAR06916	'Oxidative phosphorylation'	'ADP[m] + Pi[m] + 3 H+[i] => ATP[m] + 2 H+[m] + H2O[m]'	25.8134
MAR06918	'Oxidative phosphorylation'	'2 ferricytochrome C[m] + 2 H+[m] + ubiquinol[m] => 2 ferrocytochrome C[m] + ubiquinone[m] + 4 H+[i]'	13.563
MAR06921	'Oxidative phosphorylation'	'5 H+[m] + NADH[m] + ubiquinone[m] => NAD+[m] + ubiquinol[m] + 4 H+[i]'	5.63608
MAR03960	'ROS detoxification'	'2 H+[c] + 2 O2-[c] => H2O2[c] + O2[c]'	6.07683
MAR03980	'ROS detoxification'	'2 H2O2[c] => 2 H2O[c] + O2[c]'	1.9245
MAR03982	'ROS detoxification'	'2 H2O2[m] => 2 H2O[m] + O2[m]'	0.0342853
MAR08410	'ROS detoxification'	'2 H+[m] + 2 O2-[m] => H2O2[m] + O2[m]'	0.0678151
MAR08413	'ROS detoxification'	'2 H+[n] + 2 O2-[n] => H2O2[n] + O2[n]'	0
MAR08415	'ROS detoxification'	'2 H+[p] + 2 O2-[p] => H2O2[p] + O2[p]'	0.405122
MAR00156	'Fatty acid activation (cytosolic)'	'AMP[c] + butyryl-CoA[c] + PPi[c] <=> ATP[c] + butyrate[c] + CoA[c]'	1.15821e-10
MAR00165	'Fatty acid activation (cytosolic)'	'AMP[c] + pentanoyl-CoA[c] + PPi[c] <=> ATP[c] + CoA[c] + valeric acid[c]'	0
MAR00168	'Fatty acid activation (cytosolic)'	'AMP[c] + hexanoyl-CoA[c] + PPi[c] <=> ATP[c] + CoA[c] + hexanoic acid[c]'	0.00671281
MAR00171	'Fatty acid activation (cytosolic)'	'AMP[c] + heptanoyl-CoA[c] + PPi[c] <=> ATP[c] + CoA[c] + heptylic acid[c]'	0
MAR00174	'Fatty acid activation (cytosolic)'	'AMP[c] + octanoyl-CoA[c] + PPi[c] <=> ATP[c] + CoA[c] + octanoic acid[c]'	1.62705
MAR00177	'Fatty acid activation (cytosolic)'	'AMP[c] + nonanoyl-CoA[c] + PPi[c] <=> ATP[c] + CoA[c] + nonanoic acid[c]'	0
MAR00180	'Fatty acid activation (cytosolic)'	'AMP[c] + decanoyl-CoA[c] + PPi[c] <=> ATP[c] + CoA[c] + decanoic acid[c]'	11.0109
MAR00184	'Fatty acid activation (cytosolic)'	'AMP[c] + PPi[c] + undecanoyl-CoA[c] <=> ATP[c] + CoA[c] + undecylic acid[c]'	0
MAR00188	'Fatty acid activation (cytosolic)'	'AMP[c] + lauroyl-CoA[c] + PPi[c] <=> ATP[c] + CoA[c] + lauric acid[c]'	0.000310161
MAR00192	'Fatty acid activation (cytosolic)'	'AMP[c] + PPi[c] + tridecanoyl-CoA[c] <=> ATP[c] + CoA[c] + tridecylic acid[c]'	-5.79417e-05
MAR00196	'Fatty acid activation (cytosolic)'	'AMP[c] + myristoyl-CoA[c] + PPi[c] <=> ATP[c] + CoA[c] + myristic acid[c]'	0.0103129
MAR00200	'Fatty acid activation (cytosolic)'	'(9E)-tetradecenoic acid[c] + ATP[c] + CoA[c] <=> (9E)-tetradecenoyl-CoA[c] + AMP[c] + PPi[c]'	-0.000310161
MAR00204	'Fatty acid activation (cytosolic)'	'(7Z)-tetradecenoic acid[c] + ATP[c] + CoA[c] <=> (7Z)-tetradecenoyl-CoA[c] + AMP[c] + PPi[c]'	-0.000310161
MAR00209	'Fatty acid activation (cytosolic)'	'5-tetradecenoyl-CoA[c] + AMP[c] + PPi[c] <=> ATP[c] + CoA[c] + physeteric acid[c]'	0.000310161
MAR00213	'Fatty acid activation (cytosolic)'	'AMP[c] + pentadecanoyl-CoA[c] + PPi[c] <=> ATP[c] + CoA[c] + pentadecylic acid[c]'	-5.79417e-05
MAR00217	'Fatty acid activation (cytosolic)'	'AMP[c] + palmitoyl-CoA[c] + PPi[c] <=> ATP[c] + CoA[c] + palmitate[c]'	0.17214
MAR00226	'Fatty acid activation (cytosolic)'	'AMP[c] + palmitoleoyl-CoA[c] + PPi[c] <=> ATP[c] + CoA[c] + palmitolate[c]'	1.03598
MAR00233	'Fatty acid activation (cytosolic)'	'7-hexadecenoyl-CoA[c] + AMP[c] + PPi[c] <=> 7-palmitoleic acid[c] + ATP[c] + CoA[c]'	0.000310161
MAR00237	'Fatty acid activation (cytosolic)'	'AMP[c] + heptadecanoyl-CoA[c] + PPi[c] <=> ATP[c] + CoA[c] + margaric acid[c]'	-0.000794147
MAR00241	'Fatty acid activation (cytosolic)'	'(10Z)-heptadecenoic acid[c] + ATP[c] + CoA[c] <=> (10Z)-heptadecenoyl-CoA[c] + AMP[c] + PPi[c]'	-0.000310161
MAR00245	'Fatty acid activation (cytosolic)'	'9-heptadecenoyl-CoA[c] + AMP[c] + PPi[c] <=> 9-heptadecylenic acid[c] + ATP[c] + CoA[c]'	0.000310161
MAR00249	'Fatty acid activation (cytosolic)'	'AMP[c] + PPi[c] + stearoyl-CoA[c] <=> ATP[c] + CoA[c] + stearate[c]'	0.116155
MAR00255	'Fatty acid activation (cytosolic)'	'(13Z)-octadecenoic acid[c] + ATP[c] + CoA[c] <=> (13Z)-octadecenoyl-CoA[c] + AMP[c] + PPi[c]'	-0.000310161
MAR00259	'Fatty acid activation (cytosolic)'	'AMP[c] + cis-vaccenoyl-CoA[c] + PPi[c] <=> ATP[c] + cis-vaccenic acid[c] + CoA[c]'	0.0193851
MAR00263	'Fatty acid activation (cytosolic)'	'ATP[c] + CoA[c] + oleate[c] => AMP[c] + oleoyl-CoA[c] + PPi[c]'	4.30036e-11
MAR00267	'Fatty acid activation (cytosolic)'	'(9E)-octadecenoyl-CoA[c] + AMP[c] + PPi[c] <=> ATP[c] + CoA[c] + elaidate[c]'	4.85695e-05
MAR00271	'Fatty acid activation (cytosolic)'	'(13Z)-octadecenoyl-CoA[c] + AMP[c] + PPi[c] <=> (7Z)-octadecenoic acid[c] + ATP[c] + CoA[c]'	0.000310161
MAR00275	'Fatty acid activation (cytosolic)'	'(6Z,9Z)-octadecadienoic acid[c] + ATP[c] + CoA[c] <=> (6Z,9Z)-octadecadienoyl-CoA[c] + AMP[c] + PPi[c]'	-0.000310161
MAR00279	'Fatty acid activation (cytosolic)'	'AMP[c] + nonadecanoyl-CoA[c] + PPi[c] <=> ATP[c] + CoA[c] + nonadecylic acid[c]'	-5.79417e-05
MAR00283	'Fatty acid activation (cytosolic)'	'AMP[c] + eicosanoyl-CoA[c] + PPi[c] <=> ATP[c] + CoA[c] + eicosanoate[c]'	-5.79417e-05
MAR00289	'Fatty acid activation (cytosolic)'	'(13Z)-eicosenoic acid[c] + ATP[c] + CoA[c] <=> (13Z)-eicosenoyl-CoA[c] + AMP[c] + PPi[c]'	5.79417e-05
MAR00293	'Fatty acid activation (cytosolic)'	'(11Z)-eicosenoyl-CoA[c] + AMP[c] + PPi[c] <=> ATP[c] + cis-gondoic acid[c] + CoA[c]'	-5.79417e-05
MAR00297	'Fatty acid activation (cytosolic)'	'9-eicosenoic acid[c] + ATP[c] + CoA[c] <=> 9-eicosenoyl-CoA[c] + AMP[c] + PPi[c]'	5.79417e-05
MAR00301	'Fatty acid activation (cytosolic)'	'(8Z,11Z)-eicosadienoyl-CoA[c] + AMP[c] + PPi[c] <=> 8,11-eicosadienoic acid[c] + ATP[c] + CoA[c]'	-0.000426044
MAR00305	'Fatty acid activation (cytosolic)'	'(5Z,8Z,11Z)-eicosatrienoyl-CoA[c] + AMP[c] + PPi[c] <=> ATP[c] + CoA[c] + mead acid[c]'	0.000310161
MAR00309	'Fatty acid activation (cytosolic)'	'AMP[c] + heneicosanoyl-CoA[c] + PPi[c] <=> ATP[c] + CoA[c] + henicosanoic acid[c]'	-5.79417e-05
MAR00313	'Fatty acid activation (cytosolic)'	'AMP[c] + docosanoyl-CoA[c] + PPi[c] <=> ATP[c] + behenic acid[c] + CoA[c]'	-5.79417e-05
MAR00319	'Fatty acid activation (cytosolic)'	'(13Z)-docosenoyl-CoA[c] + AMP[c] + PPi[c] <=> ATP[c] + cis-erucic acid[c] + CoA[c]'	-5.79418e-05
MAR00323	'Fatty acid activation (cytosolic)'	'(11Z)-docosenoyl-CoA[c] + AMP[c] + PPi[c] <=> ATP[c] + cis-cetoleic acid[c] + CoA[c]'	-5.79417e-05
MAR00327	'Fatty acid activation (cytosolic)'	'AMP[c] + PPi[c] + tricosanoyl-CoA[c] <=> ATP[c] + CoA[c] + tricosanoic acid[c]'	-5.79417e-05
MAR00331	'Fatty acid activation (cytosolic)'	'AMP[c] + PPi[c] + tetracosanoyl-CoA[c] <=> ATP[c] + CoA[c] + lignocerate[c]'	8.44721e-05
MAR00337	'Fatty acid activation (cytosolic)'	'(15Z)-tetracosenoyl-CoA[c] + AMP[c] + PPi[c] <=> ATP[c] + CoA[c] + nervonic acid[c]'	-5.79418e-05
MAR00341	'Fatty acid activation (cytosolic)'	'AMP[c] + hexacosanoyl-CoA[c] + PPi[c] <=> ATP[c] + cerotic acid[c] + CoA[c]'	-5.79418e-05
MAR00345	'Fatty acid activation (cytosolic)'	'AMP[c] + hexacosenoyl-CoA[c] + PPi[c] <=> ATP[c] + CoA[c] + ximenic acid[c]'	-5.79418e-05
MAR00349	'Fatty acid activation (cytosolic)'	'AMP[c] + linolenoyl-CoA[c] + PPi[c] <=> ATP[c] + CoA[c] + linolenate[c]'	-0.0795653
MAR00353	'Fatty acid activation (cytosolic)'	'(6Z,9Z,12Z,15Z)-octadecatetraenoyl-CoA[c] + AMP[c] + PPi[c] <=> ATP[c] + CoA[c] + stearidonic acid[c]'	0.00193851
MAR00357	'Fatty acid activation (cytosolic)'	'(8Z,11Z,14Z,17Z)-eicosatetraenoyl-CoA[c] + AMP[c] + PPi[c] <=> ATP[c] + CoA[c] + omega-3-arachidonic acid[c]'	-0.121006
MAR00361	'Fatty acid activation (cytosolic)'	'(5Z,8Z,11Z,14Z,17Z)-eicosapentaenoyl-CoA[c] + AMP[c] + PPi[c] <=> ATP[c] + CoA[c] + EPA[c]'	0.00899468
MAR00365	'Fatty acid activation (cytosolic)'	'(7Z,10Z,13Z,16Z,19Z)-docosapentaenoyl-CoA[c] + AMP[c] + PPi[c] <=> ATP[c] + CoA[c] + DPA[c]'	-0.000854641
MAR00369	'Fatty acid activation (cytosolic)'	'(9Z,12Z,15Z,18Z,21Z)-TPA[c] + ATP[c] + CoA[c] <=> (9Z,12Z,15Z,18Z,21Z)-tetracosapentaenoyl-CoA[c] + AMP[c] + PPi[c]'	0.000426045
MAR00373	'Fatty acid activation (cytosolic)'	'(6Z,9Z,12Z,15Z,18Z,21Z)-THA[c] + ATP[c] + CoA[c] <=> (6Z,9Z,12Z,15Z,18Z,21Z)-tetracosahexaenoyl-CoA[c] + AMP[c] + PPi[c]'	-0.000310161
MAR00377	'Fatty acid activation (cytosolic)'	'(4Z,7Z,10Z,13Z,16Z,19Z)-docosahexaenoyl-CoA[c] + AMP[c] + PPi[c] <=> ATP[c] + CoA[c] + DHA[c]'	-0.00413492
MAR00381	'Fatty acid activation (cytosolic)'	'(11Z,14Z,17Z)-eicosatrienoic acid[c] + ATP[c] + CoA[c] <=> (11Z,14Z,17Z)-eicosatrienoyl-CoA[c] + AMP[c] + PPi[c]'	5.79417e-05
MAR00385	'Fatty acid activation (cytosolic)'	'13,16,19-docosatrienoic acid[c] + ATP[c] + CoA[c] <=> 13,16,19-docosatrienoyl-CoA[c] + AMP[c] + PPi[c]'	5.79417e-05
MAR00389	'Fatty acid activation (cytosolic)'	'10,13,16,19-docosatetraenoic acid[c] + ATP[c] + CoA[c] <=> 10,13,16,19-docosatetraenoyl-CoA[c] + AMP[c] + PPi[c]'	5.79417e-05
MAR00393	'Fatty acid activation (cytosolic)'	'12,15,18,21-tetracosatetraenoic acid[c] + ATP[c] + CoA[c] <=> 12,15,18,21-tetracosatetraenoyl-CoA[c] + AMP[c] + PPi[c]'	5.79417e-05
MAR00397	'Fatty acid activation (cytosolic)'	'AMP[c] + linoleoyl-CoA[c] + PPi[c] <=> ATP[c] + CoA[c] + linoleate[c]'	0.0393605
MAR00401	'Fatty acid activation (cytosolic)'	'AMP[c] + gamma-linolenoyl-CoA[c] + PPi[c] <=> ATP[c] + CoA[c] + gamma-linolenate[c]'	0.00224867
MAR00405	'Fatty acid activation (cytosolic)'	'AMP[c] + dihomo-gamma-linolenoyl-CoA[c] + PPi[c] <=> ATP[c] + CoA[c] + dihomo-gamma-linolenate[c]'	-1.64336
MAR00409	'Fatty acid activation (cytosolic)'	'AMP[c] + arachidonyl-CoA[c] + PPi[c] <=> arachidonate[c] + ATP[c] + CoA[c]'	1.62456
MAR00413	'Fatty acid activation (cytosolic)'	'(7Z,10Z,13Z,16Z)-docosatetraenoyl-CoA[c] + AMP[c] + PPi[c] <=> adrenic acid[c] + ATP[c] + CoA[c]'	-9.48259e-05
MAR00417	'Fatty acid activation (cytosolic)'	'(9Z,12Z,15Z,18Z)-TTA[c] + ATP[c] + CoA[c] <=> (9Z,12Z,15Z,18Z)-tetracosatetraenoyl-CoA[c] + AMP[c] + PPi[c]'	0.000426045
MAR00421	'Fatty acid activation (cytosolic)'	'(6Z,9Z,12Z,15Z,18Z)-TPA[c] + ATP[c] + CoA[c] <=> (6Z,9Z,12Z,15Z,18Z)-tetracosapentaenoyl-CoA[c] + AMP[c] + PPi[c]'	-0.000310161
MAR00425	'Fatty acid activation (cytosolic)'	'(4Z,7Z,10Z,13Z,16Z)-DPA[c] + ATP[c] + CoA[c] <=> (4Z,7Z,10Z,13Z,16Z)-docosapentaenoyl-CoA[c] + AMP[c] + PPi[c]'	0.000550446
MAR00429	'Fatty acid activation (cytosolic)'	'(11Z,14Z)-eicosadienoic acid[c] + ATP[c] + CoA[c] <=> (11Z,14Z)-eicosadienoyl-CoA[c] + AMP[c] + PPi[c]'	5.79417e-05
MAR00433	'Fatty acid activation (cytosolic)'	'(13Z,16Z)-docosadienoic acid[c] + ATP[c] + CoA[c] <=> (13Z,16Z)-docosadienoyl-CoA[c] + AMP[c] + PPi[c]'	5.79417e-05
MAR00437	'Fatty acid activation (cytosolic)'	'10,13,16-docosatrienoyl-CoA[c] + AMP[c] + PPi[c] <=> 10,13,16-docosatriynoic acid[c] + ATP[c] + CoA[c]'	-5.79417e-05
MAR02942	'Fatty acid activation (endoplasmic reticular)'	'AMP[r] + lauroyl-CoA[r] + PPi[r] <=> ATP[r] + CoA[r] + lauric acid[r]'	1.58286e-12
MAR02943	'Fatty acid activation (endoplasmic reticular)'	'AMP[r] + PPi[r] + tridecanoyl-CoA[r] <=> ATP[r] + CoA[r] + tridecylic acid[r]'	1.58286e-12
MAR02944	'Fatty acid activation (endoplasmic reticular)'	'AMP[r] + myristoyl-CoA[r] + PPi[r] <=> ATP[r] + CoA[r] + myristic acid[r]'	1.58286e-12
MAR02945	'Fatty acid activation (endoplasmic reticular)'	'5-tetradecenoyl-CoA[r] + AMP[r] + PPi[r] <=> ATP[r] + CoA[r] + physeteric acid[r]'	1.58286e-12
MAR02946	'Fatty acid activation (endoplasmic reticular)'	'(9E)-tetradecenoic acid[r] + ATP[r] + CoA[r] <=> (9E)-tetradecenoyl-CoA[r] + AMP[r] + PPi[r]'	-2.28065e-12
MAR02947	'Fatty acid activation (endoplasmic reticular)'	'(7Z)-tetradecenoic acid[r] + ATP[r] + CoA[r] <=> (7Z)-tetradecenoyl-CoA[r] + AMP[r] + PPi[r]'	-2.28065e-12
MAR02948	'Fatty acid activation (endoplasmic reticular)'	'AMP[r] + pentadecanoyl-CoA[r] + PPi[r] <=> ATP[r] + CoA[r] + pentadecylic acid[r]'	1.58286e-12
MAR02949	'Fatty acid activation (endoplasmic reticular)'	'AMP[r] + palmitoyl-CoA[r] + PPi[r] <=> ATP[r] + CoA[r] + palmitate[r]'	1.58286e-12
MAR02951	'Fatty acid activation (endoplasmic reticular)'	'7-hexadecenoyl-CoA[r] + AMP[r] + PPi[r] <=> 7-palmitoleic acid[r] + ATP[r] + CoA[r]'	1.58286e-12
MAR02952	'Fatty acid activation (endoplasmic reticular)'	'AMP[r] + palmitoleoyl-CoA[r] + PPi[r] <=> ATP[r] + CoA[r] + palmitolate[r]'	8.4521e-12
MAR02954	'Fatty acid activation (endoplasmic reticular)'	'AMP[r] + heptadecanoyl-CoA[r] + PPi[r] <=> ATP[r] + CoA[r] + margaric acid[r]'	1.58286e-12
MAR02955	'Fatty acid activation (endoplasmic reticular)'	'(10Z)-heptadecenoic acid[r] + ATP[r] + CoA[r] <=> (10Z)-heptadecenoyl-CoA[r] + AMP[r] + PPi[r]'	-2.28065e-12
MAR02956	'Fatty acid activation (endoplasmic reticular)'	'9-heptadecenoyl-CoA[r] + AMP[r] + PPi[r] <=> 9-heptadecylenic acid[r] + ATP[r] + CoA[r]'	1.58286e-12
MAR02957	'Fatty acid activation (endoplasmic reticular)'	'AMP[r] + PPi[r] + stearoyl-CoA[r] <=> ATP[r] + CoA[r] + stearate[r]'	1.58286e-12
MAR02959	'Fatty acid activation (endoplasmic reticular)'	'ATP[r] + CoA[r] + oleate[r] => AMP[r] + oleoyl-CoA[r] + PPi[r]'	4.22464e-11
MAR02961	'Fatty acid activation (endoplasmic reticular)'	'(9E)-octadecenoyl-CoA[r] + AMP[r] + PPi[r] <=> ATP[r] + CoA[r] + elaidate[r]'	1.58286e-12
MAR02962	'Fatty acid activation (endoplasmic reticular)'	'(13Z)-octadecenoic acid[r] + ATP[r] + CoA[r] <=> (13Z)-octadecenoyl-CoA[r] + AMP[r] + PPi[r]'	-2.28065e-12
MAR02963	'Fatty acid activation (endoplasmic reticular)'	'AMP[r] + cis-vaccenoyl-CoA[r] + PPi[r] <=> ATP[r] + cis-vaccenic acid[r] + CoA[r]'	1.58286e-12
MAR02964	'Fatty acid activation (endoplasmic reticular)'	'(6Z,9Z)-octadecadienoic acid[r] + ATP[r] + CoA[r] <=> (6Z,9Z)-octadecadienoyl-CoA[r] + AMP[r] + PPi[r]'	-2.28065e-12
MAR02965	'Fatty acid activation (endoplasmic reticular)'	'AMP[r] + nonadecanoyl-CoA[r] + PPi[r] <=> ATP[r] + CoA[r] + nonadecylic acid[r]'	1.58286e-12
MAR02966	'Fatty acid activation (endoplasmic reticular)'	'AMP[r] + eicosanoyl-CoA[r] + PPi[r] <=> ATP[r] + CoA[r] + eicosanoate[r]'	1.58286e-12
MAR02967	'Fatty acid activation (endoplasmic reticular)'	'(11Z)-eicosenoyl-CoA[r] + AMP[r] + PPi[r] <=> ATP[r] + cis-gondoic acid[r] + CoA[r]'	1.58286e-12
MAR02968	'Fatty acid activation (endoplasmic reticular)'	'(13Z)-eicosenoic acid[r] + ATP[r] + CoA[r] <=> (13Z)-eicosenoyl-CoA[r] + AMP[r] + PPi[r]'	-2.28065e-12
MAR02969	'Fatty acid activation (endoplasmic reticular)'	'9-eicosenoic acid[r] + ATP[r] + CoA[r] <=> 9-eicosenoyl-CoA[r] + AMP[r] + PPi[r]'	-2.28065e-12
MAR02970	'Fatty acid activation (endoplasmic reticular)'	'(8Z,11Z)-eicosadienoyl-CoA[r] + AMP[r] + PPi[r] <=> 8,11-eicosadienoic acid[r] + ATP[r] + CoA[r]'	1.58286e-12
MAR02971	'Fatty acid activation (endoplasmic reticular)'	'(5Z,8Z,11Z)-eicosatrienoyl-CoA[r] + AMP[r] + PPi[r] <=> ATP[r] + CoA[r] + mead acid[r]'	1.58286e-12
MAR02972	'Fatty acid activation (endoplasmic reticular)'	'AMP[r] + heneicosanoyl-CoA[r] + PPi[r] <=> ATP[r] + CoA[r] + henicosanoic acid[r]'	1.58286e-12
MAR02973	'Fatty acid activation (endoplasmic reticular)'	'AMP[r] + docosanoyl-CoA[r] + PPi[r] <=> ATP[r] + behenic acid[r] + CoA[r]'	1.58286e-12
MAR02974	'Fatty acid activation (endoplasmic reticular)'	'(13Z)-docosenoyl-CoA[r] + AMP[r] + PPi[r] <=> ATP[r] + cis-erucic acid[r] + CoA[r]'	1.58286e-12
MAR02975	'Fatty acid activation (endoplasmic reticular)'	'(11Z)-docosenoyl-CoA[r] + AMP[r] + PPi[r] <=> ATP[r] + cis-cetoleic acid[r] + CoA[r]'	1.58286e-12
MAR02976	'Fatty acid activation (endoplasmic reticular)'	'AMP[r] + PPi[r] + tricosanoyl-CoA[r] <=> ATP[r] + CoA[r] + tricosanoic acid[r]'	1.58286e-12
MAR02977	'Fatty acid activation (endoplasmic reticular)'	'AMP[r] + PPi[r] + tetracosanoyl-CoA[r] <=> ATP[r] + CoA[r] + lignocerate[r]'	1.58286e-12
MAR02978	'Fatty acid activation (endoplasmic reticular)'	'(15Z)-tetracosenoyl-CoA[r] + AMP[r] + PPi[r] <=> ATP[r] + CoA[r] + nervonic acid[r]'	1.58286e-12
MAR02979	'Fatty acid activation (endoplasmic reticular)'	'AMP[r] + hexacosanoyl-CoA[r] + PPi[r] <=> ATP[r] + cerotic acid[r] + CoA[r]'	1.58286e-12
MAR02980	'Fatty acid activation (endoplasmic reticular)'	'AMP[r] + hexacosenoyl-CoA[r] + PPi[r] <=> ATP[r] + CoA[r] + ximenic acid[r]'	1.58286e-12
MAR02981	'Fatty acid activation (endoplasmic reticular)'	'AMP[r] + linolenoyl-CoA[r] + PPi[r] <=> ATP[r] + CoA[r] + linolenate[r]'	4.46432e-12
MAR02982	'Fatty acid activation (endoplasmic reticular)'	'(6Z,9Z,12Z,15Z)-octadecatetraenoyl-CoA[r] + AMP[r] + PPi[r] <=> ATP[r] + CoA[r] + stearidonic acid[r]'	0.184713
MAR02983	'Fatty acid activation (endoplasmic reticular)'	'(8Z,11Z,14Z,17Z)-eicosatetraenoyl-CoA[r] + AMP[r] + PPi[r] <=> ATP[r] + CoA[r] + omega-3-arachidonic acid[r]'	1.58286e-12
MAR02984	'Fatty acid activation (endoplasmic reticular)'	'(5Z,8Z,11Z,14Z,17Z)-eicosapentaenoyl-CoA[r] + AMP[r] + PPi[r] <=> ATP[r] + CoA[r] + EPA[r]'	-1.99634e-11
MAR02985	'Fatty acid activation (endoplasmic reticular)'	'(7Z,10Z,13Z,16Z,19Z)-docosapentaenoyl-CoA[r] + AMP[r] + PPi[r] <=> ATP[r] + CoA[r] + DPA[r]'	1.58286e-12
MAR02986	'Fatty acid activation (endoplasmic reticular)'	'(9Z,12Z,15Z,18Z,21Z)-TPA[r] + ATP[r] + CoA[r] <=> (9Z,12Z,15Z,18Z,21Z)-tetracosapentaenoyl-CoA[r] + AMP[r] + PPi[r]'	-2.28065e-12
MAR02987	'Fatty acid activation (endoplasmic reticular)'	'(6Z,9Z,12Z,15Z,18Z,21Z)-THA[r] + ATP[r] + CoA[r] <=> (6Z,9Z,12Z,15Z,18Z,21Z)-tetracosahexaenoyl-CoA[r] + AMP[r] + PPi[r]'	-2.28065e-12
MAR02988	'Fatty acid activation (endoplasmic reticular)'	'(4Z,7Z,10Z,13Z,16Z,19Z)-docosahexaenoyl-CoA[r] + AMP[r] + PPi[r] <=> ATP[r] + CoA[r] + DHA[r]'	1.58286e-12
MAR02989	'Fatty acid activation (endoplasmic reticular)'	'(11Z,14Z,17Z)-eicosatrienoic acid[r] + ATP[r] + CoA[r] <=> (11Z,14Z,17Z)-eicosatrienoyl-CoA[r] + AMP[r] + PPi[r]'	-2.28065e-12
MAR02990	'Fatty acid activation (endoplasmic reticular)'	'13,16,19-docosatrienoic acid[r] + ATP[r] + CoA[r] <=> 13,16,19-docosatrienoyl-CoA[r] + AMP[r] + PPi[r]'	-2.28065e-12
MAR02991	'Fatty acid activation (endoplasmic reticular)'	'AMP[r] + linoleoyl-CoA[r] + PPi[r] <=> ATP[r] + CoA[r] + linoleate[r]'	1.58286e-12
MAR02992	'Fatty acid activation (endoplasmic reticular)'	'AMP[r] + gamma-linolenoyl-CoA[r] + PPi[r] <=> ATP[r] + CoA[r] + gamma-linolenate[r]'	1.58286e-12
MAR02994	'Fatty acid activation (endoplasmic reticular)'	'AMP[r] + dihomo-gamma-linolenoyl-CoA[r] + PPi[r] <=> ATP[r] + CoA[r] + dihomo-gamma-linolenate[r]'	1.58286e-12
MAR02996	'Fatty acid activation (endoplasmic reticular)'	'AMP[r] + arachidonyl-CoA[r] + PPi[r] <=> arachidonate[r] + ATP[r] + CoA[r]'	1.58286e-12
MAR02998	'Fatty acid activation (endoplasmic reticular)'	'(7Z,10Z,13Z,16Z)-docosatetraenoyl-CoA[r] + AMP[r] + PPi[r] <=> adrenic acid[r] + ATP[r] + CoA[r]'	1.58286e-12
MAR02999	'Fatty acid activation (endoplasmic reticular)'	'(9Z,12Z,15Z,18Z)-TTA[r] + ATP[r] + CoA[r] <=> (9Z,12Z,15Z,18Z)-tetracosatetraenoyl-CoA[r] + AMP[r] + PPi[r]'	-2.28065e-12
MAR03000	'Fatty acid activation (endoplasmic reticular)'	'(6Z,9Z,12Z,15Z,18Z)-TPA[r] + ATP[r] + CoA[r] <=> (6Z,9Z,12Z,15Z,18Z)-tetracosapentaenoyl-CoA[r] + AMP[r] + PPi[r]'	-2.28065e-12
MAR03001	'Fatty acid activation (endoplasmic reticular)'	'(4Z,7Z,10Z,13Z,16Z)-DPA[r] + ATP[r] + CoA[r] <=> (4Z,7Z,10Z,13Z,16Z)-docosapentaenoyl-CoA[r] + AMP[r] + PPi[r]'	-2.28065e-12
MAR03002	'Fatty acid activation (endoplasmic reticular)'	'(11Z,14Z)-eicosadienoic acid[r] + ATP[r] + CoA[r] <=> (11Z,14Z)-eicosadienoyl-CoA[r] + AMP[r] + PPi[r]'	-2.28065e-12
MAR03003	'Fatty acid activation (endoplasmic reticular)'	'(13Z,16Z)-docosadienoic acid[r] + ATP[r] + CoA[r] <=> (13Z,16Z)-docosadienoyl-CoA[r] + AMP[r] + PPi[r]'	-2.28065e-12
MAR02152	'Fatty acid biosynthesis (even-chain)'	'acetyl-[ACP][c] + H+[c] + malonyl-[ACP][c] => [ACP][c] + acetoacetyl-[ACP][c] + CO2[c]'	3.8748e-11
MAR02153	'Fatty acid biosynthesis (even-chain)'	'acetoacetyl-[ACP][c] + H+[c] + NADPH[c] => (R)-3-hydroxybutanoyl-[ACP][c] + NADP+[c]'	3.8748e-11
MAR02154	'Fatty acid biosynthesis (even-chain)'	'(R)-3-hydroxybutanoyl-[ACP][c] => but-2-enoyl-[ACP][c] + H2O[c]'	3.8748e-11
MAR02155	'Fatty acid biosynthesis (even-chain)'	'but-2-enoyl-[ACP][c] + H+[c] + NADPH[c] => butyryl-[ACP][c] + NADP+[c]'	3.8748e-11
MAR02156	'Fatty acid biosynthesis (even-chain)'	'butyryl-[ACP][c] + H+[c] + malonyl-[ACP][c] => [ACP][c] + 3-oxohexanoyl-[ACP][c] + CO2[c]'	3.8748e-11
MAR02157	'Fatty acid biosynthesis (even-chain)'	'3-oxohexanoyl-[ACP][c] + H+[c] + NADPH[c] => D-3-hydroxyhexanoyl-[ACP][c] + NADP+[c]'	3.8748e-11
MAR02158	'Fatty acid biosynthesis (even-chain)'	'D-3-hydroxyhexanoyl-[ACP][c] => (2E)-hexenoyl-[ACP][c] + H2O[c]'	3.8748e-11
MAR02159	'Fatty acid biosynthesis (even-chain)'	'(2E)-hexenoyl-[ACP][c] + H+[c] + NADPH[c] => hexanoyl-[ACP][c] + NADP+[c]'	3.8748e-11
MAR02160	'Fatty acid biosynthesis (even-chain)'	'H+[c] + hexanoyl-[ACP][c] + malonyl-[ACP][c] => [ACP][c] + 3-oxooctanoyl-[ACP][c] + CO2[c]'	3.8748e-11
MAR02161	'Fatty acid biosynthesis (even-chain)'	'3-oxooctanoyl-[ACP][c] + H+[c] + NADPH[c] => (R)-3-hydroxyoctanoyl-[ACP][c] + NADP+[c]'	3.8748e-11
MAR02162	'Fatty acid biosynthesis (even-chain)'	'(R)-3-hydroxyoctanoyl-[ACP][c] => (2E)-octenoyl-[ACP][c] + H2O[c]'	3.8748e-11
MAR02163	'Fatty acid biosynthesis (even-chain)'	'(2E)-octenoyl-[ACP][c] + H+[c] + NADPH[c] => NADP+[c] + octanoyl-[ACP][c]'	3.8748e-11
MAR02164	'Fatty acid biosynthesis (even-chain)'	'H+[c] + malonyl-[ACP][c] + octanoyl-[ACP][c] => [ACP][c] + 3-oxodecanoyl-[ACP][c] + CO2[c]'	3.8748e-11
MAR02165	'Fatty acid biosynthesis (even-chain)'	'3-oxodecanoyl-[ACP][c] + H+[c] + NADPH[c] => (R)-3-hydroxydecanoyl-[ACP][c] + NADP+[c]'	3.8748e-11
MAR02166	'Fatty acid biosynthesis (even-chain)'	'(R)-3-hydroxydecanoyl-[ACP][c] => (2E)-decenoyl-[ACP][c] + H2O[c]'	3.8748e-11
MAR02167	'Fatty acid biosynthesis (even-chain)'	'(2E)-decenoyl-[ACP][c] + H+[c] + NADPH[c] => decanoyl-[ACP][c] + NADP+[c]'	3.8748e-11
MAR02168	'Fatty acid biosynthesis (even-chain)'	'decanoyl-[ACP][c] + H+[c] + malonyl-[ACP][c] => [ACP][c] + 3-oxododecanoyl-[ACP][c] + CO2[c]'	3.8748e-11
MAR02169	'Fatty acid biosynthesis (even-chain)'	'3-oxododecanoyl-[ACP][c] + H+[c] + NADPH[c] => D-3-hydroxydodecanoyl-[ACP][c] + NADP+[c]'	3.8748e-11
MAR02170	'Fatty acid biosynthesis (even-chain)'	'D-3-hydroxydodecanoyl-[ACP][c] => (2E)-dodecenoyl-[ACP][c] + H2O[c]'	3.8748e-11
MAR02171	'Fatty acid biosynthesis (even-chain)'	'(2E)-dodecenoyl-[ACP][c] + H+[c] + NADPH[c] => dodecanoyl-[ACP][c] + NADP+[c]'	3.8748e-11
MAR02173	'Fatty acid biosynthesis (even-chain)'	'dodecanoyl-[ACP][c] + H+[c] + malonyl-[ACP][c] => [ACP][c] + 3-oxotetradecanoyl-[ACP][c] + CO2[c]'	3.35067e-11
MAR02174	'Fatty acid biosynthesis (even-chain)'	'3-oxotetradecanoyl-[ACP][c] + H+[c] + NADPH[c] => HMA[c] + NADP+[c]'	6.07297e-05
MAR02175	'Fatty acid biosynthesis (even-chain)'	'HMA[c] => (2E)-tetradecenoyl-[ACP][c] + H2O[c]'	3.35067e-11
MAR02176	'Fatty acid biosynthesis (even-chain)'	'(2E)-tetradecenoyl-[ACP][c] + H+[c] + NADPH[c] => NADP+[c] + tetradecanoyl-[ACP][c]'	3.35067e-11
MAR02178	'Fatty acid biosynthesis (even-chain)'	'H+[c] + malonyl-[ACP][c] + tetradecanoyl-[ACP][c] => [ACP][c] + 3-oxohexadecanoyl-[ACP][c] + CO2[c]'	4.03153e-11
MAR02179	'Fatty acid biosynthesis (even-chain)'	'3-oxohexadecanoyl-[ACP][c] + H+[c] + NADPH[c] => (R)-3-hydroxypalmitoyl-[ACP][c] + NADP+[c]'	4.03153e-11
MAR02180	'Fatty acid biosynthesis (even-chain)'	'(R)-3-hydroxypalmitoyl-[ACP][c] => (2E)-hexadecenoyl-[ACP][c] + H2O[c]'	4.03153e-11
MAR02181	'Fatty acid biosynthesis (even-chain)'	'(2E)-hexadecenoyl-[ACP][c] + H+[c] + NADPH[c] => hexadecanoyl-[ACP][c] + NADP+[c]'	4.03153e-11
MAR04156	'Fatty acid biosynthesis (even-chain)'	'acetyl-CoA[c] + ATP[c] + HCO3-[c] => ADP[c] + H+[c] + malonyl-CoA[c] + Pi[c]'	2.8719e-11
MAR04295	'Fatty acid biosynthesis (even-chain)'	'acetyl-CoA[m] + ATP[m] + HCO3-[m] => ADP[m] + H+[m] + malonyl-CoA[m] + Pi[m]'	4.0382e-11
MAR02227	'Fatty acid biosynthesis (odd-chain)'	'[ACP][c] + propanoyl-CoA[c] => CoA[c] + propanoyl-[ACP][c]'	4.58244e-11
MAR02228	'Fatty acid biosynthesis (odd-chain)'	'H+[c] + malonyl-[ACP][c] + propanoyl-[ACP][c] => [ACP][c] + 3-oxopentanoyl-[ACP][c] + CO2[c]'	4.58244e-11
MAR02229	'Fatty acid biosynthesis (odd-chain)'	'3-oxopentanoyl-[ACP][c] + H+[c] + NADPH[c] => 3-hydroxypentanoyl-[ACP][c] + NADP+[c]'	4.58244e-11
MAR02230	'Fatty acid biosynthesis (odd-chain)'	'3-hydroxypentanoyl-[ACP][c] => (2E)-pentenoyl-[ACP][c] + H2O[c]'	4.58244e-11
MAR02231	'Fatty acid biosynthesis (odd-chain)'	'(2E)-pentenoyl-[ACP][c] + H+[c] + NADPH[c] => NADP+[c] + pentanoyl-[ACP][c]'	4.58244e-11
MAR02232	'Fatty acid biosynthesis (odd-chain)'	'H+[c] + malonyl-[ACP][c] + pentanoyl-[ACP][c] => [ACP][c] + 3-oxoheptanoyl-[ACP][c] + CO2[c]'	4.58244e-11
MAR02233	'Fatty acid biosynthesis (odd-chain)'	'3-oxoheptanoyl-[ACP][c] + H+[c] + NADPH[c] => 3-hydroxyheptanoyl-[ACP][c] + NADP+[c]'	4.58244e-11
MAR02234	'Fatty acid biosynthesis (odd-chain)'	'3-hydroxyheptanoyl-[ACP][c] => (2E)-heptenoyl-[ACP][c] + H2O[c]'	4.58244e-11
MAR02235	'Fatty acid biosynthesis (odd-chain)'	'(2E)-heptenoyl-[ACP][c] + H+[c] + NADPH[c] => heptanoyl-[ACP][c] + NADP+[c]'	4.58244e-11
MAR02236	'Fatty acid biosynthesis (odd-chain)'	'H+[c] + heptanoyl-[ACP][c] + malonyl-[ACP][c] => [ACP][c] + 3-oxononanoyl-[ACP][c] + CO2[c]'	4.58244e-11
MAR02237	'Fatty acid biosynthesis (odd-chain)'	'3-oxononanoyl-[ACP][c] + H+[c] + NADPH[c] => 3-hydroxynonanoyl-[ACP][c] + NADP+[c]'	4.58244e-11
MAR02238	'Fatty acid biosynthesis (odd-chain)'	'3-hydroxynonanoyl-[ACP][c] => (2E)-nonenoyl-[ACP][c] + H2O[c]'	4.58244e-11
MAR02239	'Fatty acid biosynthesis (odd-chain)'	'(2E)-nonenoyl-[ACP][c] + H+[c] + NADPH[c] => NADP+[c] + nonanoyl-[ACP][c]'	4.58244e-11
MAR02240	'Fatty acid biosynthesis (odd-chain)'	'H+[c] + malonyl-[ACP][c] + nonanoyl-[ACP][c] => [ACP][c] + 3-oxoundecanoyl-[ACP][c] + CO2[c]'	4.58244e-11
MAR02241	'Fatty acid biosynthesis (odd-chain)'	'3-oxoundecanoyl-[ACP][c] + H+[c] + NADPH[c] => 3-hydroxyundecanoyl-[ACP][c] + NADP+[c]'	4.58244e-11
MAR02242	'Fatty acid biosynthesis (odd-chain)'	'3-hydroxyundecanoyl-[ACP][c] => (2E)-undecenoyl-[ACP][c] + H2O[c]'	4.58244e-11
MAR02243	'Fatty acid biosynthesis (odd-chain)'	'(2E)-undecenoyl-[ACP][c] + H+[c] + NADPH[c] => NADP+[c] + undecanoyl-[ACP][c]'	4.58244e-11
MAR02244	'Fatty acid biosynthesis (odd-chain)'	'H+[c] + malonyl-[ACP][c] + undecanoyl-[ACP][c] => [ACP][c] + 3-oxotridecanoyl-[ACP][c] + CO2[c]'	4.58244e-11
MAR02245	'Fatty acid biosynthesis (odd-chain)'	'3-oxotridecanoyl-[ACP][c] + H+[c] + NADPH[c] => 3-hydroxytridecanoyl-[ACP][c] + NADP+[c]'	4.58244e-11
MAR02246	'Fatty acid biosynthesis (odd-chain)'	'3-hydroxytridecanoyl-[ACP][c] => (2E)-tridecenoyl-[ACP][c] + H2O[c]'	4.58244e-11
MAR02247	'Fatty acid biosynthesis (odd-chain)'	'(2E)-tridecenoyl-[ACP][c] + H+[c] + NADPH[c] => NADP+[c] + tridecanoyl-[ACP][c]'	4.58244e-11
MAR02249	'Fatty acid biosynthesis (odd-chain)'	'H+[c] + malonyl-[ACP][c] + tridecanoyl-[ACP][c] => [ACP][c] + 3-oxopentadecanoyl-[ACP][c] + CO2[c]'	4.52815e-11
MAR02250	'Fatty acid biosynthesis (odd-chain)'	'3-oxopentadecanoyl-[ACP][c] + H+[c] + NADPH[c] => 3-hydroxypentadecanoyl-[ACP][c] + NADP+[c]'	4.52815e-11
MAR02251	'Fatty acid biosynthesis (odd-chain)'	'3-hydroxypentadecanoyl-[ACP][c] => (2E)-pentadecenoyl-[ACP][c] + H2O[c]'	4.52815e-11
MAR02252	'Fatty acid biosynthesis (odd-chain)'	'(2E)-pentadecenoyl-[ACP][c] + H+[c] + NADPH[c] => NADP+[c] + pentadecanoyl-[ACP][c]'	4.52815e-11
MAR02254	'Fatty acid biosynthesis (odd-chain)'	'H+[c] + malonyl-[ACP][c] + pentadecanoyl-[ACP][c] => [ACP][c] + 3-oxoheptadecanoyl-[ACP][c] + CO2[c]'	4.40306e-11
MAR02255	'Fatty acid biosynthesis (odd-chain)'	'3-oxoheptadecanoyl-[ACP][c] + H+[c] + NADPH[c] => 3-hydroxyheptadecanoyl-[ACP][c] + NADP+[c]'	4.40306e-11
MAR02256	'Fatty acid biosynthesis (odd-chain)'	'3-hydroxyheptadecanoyl-[ACP][c] => (2E)-heptadecenoyl-[ACP][c] + H2O[c]'	4.40306e-11
MAR02257	'Fatty acid biosynthesis (odd-chain)'	'(2E)-heptadecenoyl-[ACP][c] + H+[c] + NADPH[c] => heptadecanoyl-[ACP][c] + NADP+[c]'	4.40306e-11
MAR02305	'Fatty acid biosynthesis (unsaturated)'	'H+[c] + malonyl-CoA[c] + oleoyl-CoA[c] => 3-oxo-11-cis-eicosenoyl-CoA[c] + CO2[c] + CoA[c]'	6.7769e-11
MAR02307	'Fatty acid biosynthesis (unsaturated)'	'3-oxo-11-cis-eicosenoyl-CoA[c] + H+[c] + NADPH[c] => 3(S)-hydroxy-11-cis-eicosenoyl-CoA[c] + NADP+[c]'	6.7769e-11
MAR02309	'Fatty acid biosynthesis (unsaturated)'	'3(S)-hydroxy-11-cis-eicosenoyl-CoA[c] => H2O[c] + trans,cis-2,11-eicosadienoyl-CoA[c]'	6.7769e-11
MAR02311	'Fatty acid biosynthesis (unsaturated)'	'H+[c] + NADPH[c] + trans,cis-2,11-eicosadienoyl-CoA[c] => (11Z)-eicosenoyl-CoA[c] + NADP+[c]'	6.7769e-11
MAR02315	'Fatty acid biosynthesis (unsaturated)'	'(11Z)-eicosenoyl-CoA[c] + H+[c] + malonyl-CoA[c] => 3-oxo-13cis-docosenoyl-CoA[c] + CO2[c] + CoA[c]'	3.78076e-11
MAR02317	'Fatty acid biosynthesis (unsaturated)'	'3-oxo-13cis-docosenoyl-CoA[c] + H+[c] + NADPH[c] => 3(S)-hydroxy-13-cis-docosenoyl-CoA[c] + NADP+[c]'	3.78076e-11
MAR02319	'Fatty acid biosynthesis (unsaturated)'	'3(S)-hydroxy-13-cis-docosenoyl-CoA[c] => H2O[c] + trans,cis-2,13-docosadienoyl-CoA[c]'	3.78076e-11
MAR02321	'Fatty acid biosynthesis (unsaturated)'	'H+[c] + NADPH[c] + trans,cis-2,13-docosadienoyl-CoA[c] => (13Z)-docosenoyl-CoA[c] + NADP+[c]'	3.78076e-11
MAR02324	'Fatty acid biosynthesis (unsaturated)'	'(13Z)-docosenoyl-CoA[c] + H+[c] + malonyl-CoA[c] => 3-oxo-cis-15-tetracosaenoyl-CoA[c] + CO2[c] + CoA[c]'	3.38538e-11
MAR02326	'Fatty acid biosynthesis (unsaturated)'	'3-oxo-cis-15-tetracosaenoyl-CoA[c] + H+[c] + NADPH[c] => 3(S)-hydroxy-cis-15-tetracosaenoyl-CoA[c] + NADP+[c]'	3.38538e-11
MAR02328	'Fatty acid biosynthesis (unsaturated)'	'3(S)-hydroxy-cis-15-tetracosaenoyl-CoA[c] => H2O[c] + trans,cis-2,15-tetracosadienoyl-CoA[c]'	3.38538e-11
MAR02330	'Fatty acid biosynthesis (unsaturated)'	'H+[c] + NADPH[c] + trans,cis-2,15-tetracosadienoyl-CoA[c] => (15Z)-tetracosenoyl-CoA[c] + NADP+[c]'	3.38538e-11
MAR02332	'Fatty acid biosynthesis (unsaturated)'	'(15Z)-tetracosenoyl-CoA[c] + H+[c] + malonyl-CoA[c] => 3-oxo-hexacosenoyl-CoA[c] + CO2[c] + CoA[c]'	3.70651e-11
MAR02334	'Fatty acid biosynthesis (unsaturated)'	'3-oxo-hexacosenoyl-CoA[c] + H+[c] + NADPH[c] => 3(S)-hydroxy-hexacosenoyl-CoA[c] + NADP+[c]'	3.70651e-11
MAR02336	'Fatty acid biosynthesis (unsaturated)'	'3(S)-hydroxy-hexacosenoyl-CoA[c] => H2O[c] + trans,cis-2,17-hexacosadienoyl-CoA[c]'	3.70651e-11
MAR02338	'Fatty acid biosynthesis (unsaturated)'	'H+[c] + NADPH[c] + trans,cis-2,17-hexacosadienoyl-CoA[c] => hexacosenoyl-CoA[c] + NADP+[c]'	3.70651e-11
MAR02342	'Fatty acid biosynthesis (unsaturated)'	'cis-vaccenoyl-CoA[c] + H+[c] + malonyl-CoA[c] => 3-oxo-13-cis-eicosenoyl-CoA[c] + CO2[c] + CoA[c]'	5.71533e-11
MAR02343	'Fatty acid biosynthesis (unsaturated)'	'3-oxo-13-cis-eicosenoyl-CoA[c] + H+[c] + NADPH[c] => 3(S)-hydroxy-13-cis-eicosenoyl-CoA[c] + NADP+[c]'	5.71533e-11
MAR02344	'Fatty acid biosynthesis (unsaturated)'	'3(S)-hydroxy-13-cis-eicosenoyl-CoA[c] => H2O[c] + trans,cis-2,13-eicosadienoyl-CoA[c]'	5.71533e-11
MAR02345	'Fatty acid biosynthesis (unsaturated)'	'H+[c] + NADPH[c] + trans,cis-2,13-eicosadienoyl-CoA[c] => (13Z)-eicosenoyl-CoA[c] + NADP+[c]'	5.71533e-11
MAR02347	'Fatty acid biosynthesis (unsaturated)'	'(7Z)-octadecenoyl-CoA[c] + H+[c] + malonyl-CoA[c] => 3-oxo-9-cis-eicosenoyl-CoA[c] + CO2[c] + CoA[c]'	5.36667e-11
MAR02348	'Fatty acid biosynthesis (unsaturated)'	'3-oxo-9-cis-eicosenoyl-CoA[c] + H+[c] + NADPH[c] => 3(S)-hydroxy-9-cis-eicosenoyl-CoA[c] + NADP+[c]'	5.36667e-11
MAR02349	'Fatty acid biosynthesis (unsaturated)'	'3(S)-hydroxy-9-cis-eicosenoyl-CoA[c] => H2O[c] + trans,cis-2,9-eicosadienoyl-CoA[c]'	5.36667e-11
MAR02350	'Fatty acid biosynthesis (unsaturated)'	'H+[c] + NADPH[c] + trans,cis-2,9-eicosadienoyl-CoA[c] => 9-eicosenoyl-CoA[c] + NADP+[c]'	5.36667e-11
MAR02353	'Fatty acid biosynthesis (unsaturated)'	'9-eicosenoyl-CoA[c] + H+[c] + malonyl-CoA[c] => 3-oxo-11cis-docosenoyl-CoA[c] + CO2[c] + CoA[c]'	3.44925e-11
MAR02354	'Fatty acid biosynthesis (unsaturated)'	'3-oxo-11cis-docosenoyl-CoA[c] + H+[c] + NADPH[c] => 3(S)-hydroxy-11-cis-docosenoyl-CoA[c] + NADP+[c]'	3.44925e-11
MAR02355	'Fatty acid biosynthesis (unsaturated)'	'3(S)-hydroxy-11-cis-docosenoyl-CoA[c] => H2O[c] + trans,cis-2,11-docosadienoyl-CoA[c]'	3.44925e-11
MAR02356	'Fatty acid biosynthesis (unsaturated)'	'H+[c] + NADPH[c] + trans,cis-2,11-docosadienoyl-CoA[c] => (11Z)-docosenoyl-CoA[c] + NADP+[c]'	3.44925e-11
MAR02361	'Fatty acid biosynthesis (unsaturated)'	'(6Z,9Z)-octadecadienoyl-CoA[c] + H+[c] + malonyl-CoA[c] => 3-oxo-eicosadienoyl-CoA[c] + CO2[c] + CoA[c]'	1.62502e-10
MAR02362	'Fatty acid biosynthesis (unsaturated)'	'3-oxo-eicosadienoyl-CoA[c] + H+[c] + NADPH[c] => 3(S)-hydroxy-3-oxo-eicosadienoyl-CoA[c] + NADP+[c]'	1.62502e-10
MAR02363	'Fatty acid biosynthesis (unsaturated)'	'3(S)-hydroxy-3-oxo-eicosadienoyl-CoA[c] => H2O[c] + trans,cis-2,8,11-eicosatrienoyl-CoA[c]'	1.62502e-10
MAR02364	'Fatty acid biosynthesis (unsaturated)'	'H+[c] + NADPH[c] + trans,cis-2,8,11-eicosatrienoyl-CoA[c] => (8Z,11Z)-eicosadienoyl-CoA[c] + NADP+[c]'	1.62502e-10
MAR02190	'Fatty acid elongation (even-chain)'	'H+[c] + malonyl-CoA[c] + palmitoyl-CoA[c] => 3-oxooctadecanoyl-CoA[c] + CO2[c] + CoA[c]'	3.02689e-10
MAR02191	'Fatty acid elongation (even-chain)'	'3-oxooctadecanoyl-CoA[c] + H+[c] + NADPH[c] => 3-hydroxyoctadecanoyl-CoA[c] + NADP+[c]'	3.02689e-10
MAR02193	'Fatty acid elongation (even-chain)'	'3-hydroxyoctadecanoyl-CoA[c] => (2E)-octadecenoyl-CoA[c] + H2O[c]'	3.02689e-10
MAR02194	'Fatty acid elongation (even-chain)'	'(2E)-octadecenoyl-CoA[c] + H+[c] + NADPH[c] => NADP+[c] + stearoyl-CoA[c]'	2.63309
MAR02201	'Fatty acid elongation (even-chain)'	'H+[c] + malonyl-CoA[c] + stearoyl-CoA[c] => 3-oxoeicosanoyl-CoA[c] + CO2[c] + CoA[c]'	4.73932e-11
MAR02202	'Fatty acid elongation (even-chain)'	'3-oxoeicosanoyl-CoA[c] + H+[c] + NADPH[c] => 3-hydroxyeicosanoyl-CoA[c] + NADP+[c]'	4.73932e-11
MAR02203	'Fatty acid elongation (even-chain)'	'3-hydroxyeicosanoyl-CoA[c] => (2E)-eicosenoyl-CoA[c] + H2O[c]'	4.73932e-11
MAR02204	'Fatty acid elongation (even-chain)'	'(2E)-eicosenoyl-CoA[c] + H+[c] + NADPH[c] => eicosanoyl-CoA[c] + NADP+[c]'	4.73932e-11
MAR02205	'Fatty acid elongation (even-chain)'	'eicosanoyl-CoA[c] + H+[c] + malonyl-CoA[c] => 3-oxodocosanoyl-CoA[c] + CO2[c] + CoA[c]'	3.90317e-11
MAR02208	'Fatty acid elongation (even-chain)'	'3-oxodocosanoyl-CoA[c] + H+[c] + NADPH[c] => 3-hydroxydocosanoyl-CoA[c] + NADP+[c]'	3.90317e-11
MAR02209	'Fatty acid elongation (even-chain)'	'3-hydroxydocosanoyl-CoA[c] => (2E)-docosenoyl-CoA[c] + H2O[c]'	3.90317e-11
MAR02210	'Fatty acid elongation (even-chain)'	'(2E)-docosenoyl-CoA[c] + H+[c] + NADPH[c] => docosanoyl-CoA[c] + NADP+[c]'	3.90317e-11
MAR02211	'Fatty acid elongation (even-chain)'	'docosanoyl-CoA[c] + H+[c] + malonyl-CoA[c] => 3-oxotetracosanoyl-CoA[c] + CO2[c] + CoA[c]'	3.29823e-11
MAR02212	'Fatty acid elongation (even-chain)'	'3-oxotetracosanoyl-CoA[c] + H+[c] + NADPH[c] => 3-hydroxytetracosanoyl-CoA[c] + NADP+[c]'	3.29823e-11
MAR02213	'Fatty acid elongation (even-chain)'	'3-hydroxytetracosanoyl-CoA[c] => (2E)-tetracosenoyl-CoA[c] + H2O[c]'	3.29823e-11
MAR02214	'Fatty acid elongation (even-chain)'	'(2E)-tetracosenoyl-CoA[c] + H+[c] + NADPH[c] => NADP+[c] + tetracosanoyl-CoA[c]'	3.29823e-11
MAR02215	'Fatty acid elongation (even-chain)'	'H+[c] + malonyl-CoA[c] + tetracosanoyl-CoA[c] => 3-oxohexacosanoyl-CoA[c] + CO2[c] + CoA[c]'	3.86185e-11
MAR02217	'Fatty acid elongation (even-chain)'	'3-oxohexacosanoyl-CoA[c] + H+[c] + NADPH[c] => 3-hydroxyhexacosanoyl-CoA[c] + NADP+[c]'	3.86185e-11
MAR02218	'Fatty acid elongation (even-chain)'	'3-hydroxyhexacosanoyl-CoA[c] => (2E)-hexacosenoyl-CoA[c] + H2O[c]'	3.86185e-11
MAR02219	'Fatty acid elongation (even-chain)'	'(2E)-hexacosenoyl-CoA[c] + H+[c] + NADPH[c] => hexacosanoyl-CoA[c] + NADP+[c]'	3.86185e-11
MAR02259	'Fatty acid elongation (odd-chain)'	'H+[c] + heptadecanoyl-CoA[c] + malonyl-CoA[c] => 3-oxononadecanoyl-CoA[c] + CO2[c] + CoA[c]'	4.72586e-11
MAR02260	'Fatty acid elongation (odd-chain)'	'3-oxononadecanoyl-CoA[c] + H+[c] + NADPH[c] => 3-hydroxynonadecanoyl-CoA[c] + NADP+[c]'	4.72586e-11
MAR02261	'Fatty acid elongation (odd-chain)'	'3-hydroxynonadecanoyl-CoA[c] => (2E)-nonadecenoyl-CoA[c] + H2O[c]'	4.72586e-11
MAR02262	'Fatty acid elongation (odd-chain)'	'(2E)-nonadecenoyl-CoA[c] + H+[c] + NADPH[c] => NADP+[c] + nonadecanoyl-CoA[c]'	4.72586e-11
MAR02263	'Fatty acid elongation (odd-chain)'	'H+[c] + malonyl-CoA[c] + nonadecanoyl-CoA[c] => 3-oxoheneicosanoyl-CoA[c] + CO2[c] + CoA[c]'	4.40654e-11
MAR02264	'Fatty acid elongation (odd-chain)'	'3-oxoheneicosanoyl-CoA[c] + H+[c] + NADPH[c] => 3-hydroxyheneicosanoyl-CoA[c] + NADP+[c]'	4.40654e-11
MAR02265	'Fatty acid elongation (odd-chain)'	'3-hydroxyheneicosanoyl-CoA[c] => (2E)-heneicosenoyl-CoA[c] + H2O[c]'	4.40654e-11
MAR02266	'Fatty acid elongation (odd-chain)'	'(2E)-heneicosenoyl-CoA[c] + H+[c] + NADPH[c] => heneicosanoyl-CoA[c] + NADP+[c]'	4.40654e-11
MAR02267	'Fatty acid elongation (odd-chain)'	'H+[c] + heneicosanoyl-CoA[c] + malonyl-CoA[c] => 3-oxotricosanoyl-CoA[c] + CO2[c] + CoA[c]'	3.02762e-11
MAR02268	'Fatty acid elongation (odd-chain)'	'3-oxotricosanoyl-CoA[c] + H+[c] + NADPH[c] => 3-hydroxytricosanoyl-CoA[c] + NADP+[c]'	3.02762e-11
MAR02269	'Fatty acid elongation (odd-chain)'	'3-hydroxytricosanoyl-CoA[c] => (2E)-tricosenoyl-CoA[c] + H2O[c]'	3.02762e-11
MAR02270	'Fatty acid elongation (odd-chain)'	'(2E)-tricosenoyl-CoA[c] + H+[c] + NADPH[c] => NADP+[c] + tricosanoyl-CoA[c]'	3.02762e-11
MAR02281	'Fatty acid desaturation (even-chain)'	'H+[c] + myristoyl-CoA[c] + NADPH[c] + O2[c] => (9E)-tetradecenoyl-CoA[c] + 2 H2O[c] + NADP+[c]'	0.000368103
MAR02282	'Fatty acid desaturation (even-chain)'	'H+[c] + myristoyl-CoA[c] + NADPH[c] + O2[c] => (7Z)-tetradecenoyl-CoA[c] + 2 H2O[c] + NADP+[c]'	0.241189
MAR02284	'Fatty acid desaturation (even-chain)'	'H+[c] + myristoyl-CoA[c] + NADPH[c] + O2[c] => 5-tetradecenoyl-CoA[c] + 2 H2O[c] + NADP+[c]'	0.241189
MAR02286	'Fatty acid desaturation (even-chain)'	'H+[c] + NADPH[c] + O2[c] + palmitoyl-CoA[c] => 2 H2O[c] + NADP+[c] + palmitoleoyl-CoA[c]'	6.35411e-11
MAR02287	'Fatty acid desaturation (even-chain)'	'H+[c] + NADPH[c] + O2[c] + palmitoyl-CoA[c] => 7-hexadecenoyl-CoA[c] + 2 H2O[c] + NADP+[c]'	2.81175e-10
MAR02292	'Fatty acid desaturation (even-chain)'	'H+[c] + NADPH[c] + O2[c] + stearoyl-CoA[c] => (13Z)-octadecenoyl-CoA[c] + 2 H2O[c] + NADP+[c]'	4.80631e-11
MAR02293	'Fatty acid desaturation (even-chain)'	'H+[c] + NADPH[c] + O2[c] + stearoyl-CoA[c] => cis-vaccenoyl-CoA[c] + 2 H2O[c] + NADP+[c]'	0.0230064
MAR02294	'Fatty acid desaturation (even-chain)'	'H+[c] + NADPH[c] + O2[c] + stearoyl-CoA[c] => 2 H2O[c] + NADP+[c] + oleoyl-CoA[c]'	4.80798e-11
MAR02295	'Fatty acid desaturation (even-chain)'	'H+[c] + NADPH[c] + O2[c] + stearoyl-CoA[c] => (9E)-octadecenoyl-CoA[c] + 2 H2O[c] + NADP+[c]'	1.06696e-10
MAR02296	'Fatty acid desaturation (even-chain)'	'H+[c] + NADPH[c] + O2[c] + stearoyl-CoA[c] => (7Z)-octadecenoyl-CoA[c] + 2 H2O[c] + NADP+[c]'	5.79417e-05
MAR02359	'Fatty acid desaturation (even-chain)'	'H+[c] + NADPH[c] + O2[c] + oleoyl-CoA[c] => (6Z,9Z)-octadecadienoyl-CoA[c] + 2 H2O[c] + NADP+[c]'	7.78824e-11
MAR02365	'Fatty acid desaturation (even-chain)'	'(8Z,11Z)-eicosadienoyl-CoA[c] + H+[c] + NADPH[c] + O2[c] => (5Z,8Z,11Z)-eicosatrienoyl-CoA[c] + 2 H2O[c] + NADP+[c]'	0.000368103
MAR02288	'Fatty acid desaturation (odd-chain)'	'H+[c] + heptadecanoyl-CoA[c] + NADPH[c] + O2[c] => (10Z)-heptadecenoyl-CoA[c] + 2 H2O[c] + NADP+[c]'	0.000368103
MAR02289	'Fatty acid desaturation (odd-chain)'	'H+[c] + heptadecanoyl-CoA[c] + NADPH[c] + O2[c] => 9-heptadecenoyl-CoA[c] + 2 H2O[c] + NADP+[c]'	0.000368103
MAR00709	'Fatty acid biosynthesis'	'H2O[p] + palmitoyl-CoA[p] => CoA[p] + H+[p] + palmitate[p]'	0
MAR02150	'Fatty acid biosynthesis'	'[ACP][c] + acetyl-CoA[c] => acetyl-[ACP][c] + CoA[c]'	3.8748e-11
MAR02151	'Fatty acid biosynthesis'	'[ACP][c] + malonyl-CoA[c] => CoA[c] + malonyl-[ACP][c]'	9.16851e-11
MAR02172	'Fatty acid biosynthesis'	'dodecanoyl-[ACP][c] + H2O[c] => [ACP][c] + H+[c] + lauric acid[c]'	4.32652e-11
MAR02177	'Fatty acid biosynthesis'	'H2O[c] + tetradecanoyl-[ACP][c] => [ACP][c] + H+[c] + myristic acid[c]'	3.12154e-11
MAR02182	'Fatty acid biosynthesis'	'H2O[c] + hexadecanoyl-[ACP][c] => [ACP][c] + H+[c] + palmitate[c]'	4.03153e-11
MAR02248	'Fatty acid biosynthesis'	'H2O[c] + tridecanoyl-[ACP][c] => [ACP][c] + H+[c] + tridecylic acid[c]'	3.85668e-11
MAR02253	'Fatty acid biosynthesis'	'H2O[c] + pentadecanoyl-[ACP][c] => [ACP][c] + H+[c] + pentadecylic acid[c]'	3.92749e-11
MAR02258	'Fatty acid biosynthesis'	'H2O[c] + heptadecanoyl-[ACP][c] => [ACP][c] + H+[c] + margaric acid[c]'	4.40306e-11
MAR02440	'Linoleate metabolism'	'linoleate[c] + O2[c] => 13(S)-HPODE[c]'	4.08624e-11
MAR02441	'Linoleate metabolism'	'13(S)-HPODE[c] + H+[c] + NADPH[c] => 13(S)-HODE[c] + H2O[c] + NADP+[c]'	0
MAR02455	'Linoleate metabolism'	'H+[c] + linoleate[c] + NADPH[c] + O2[c] => 9(10)-EpOME[c] + H2O[c] + NADP+[c]'	0
MAR02456	'Linoleate metabolism'	'H+[r] + linoleate[r] + NADPH[r] + O2[r] => 9(10)-EpOME[r] + H2O[r] + NADP+[r]'	0
MAR02457	'Linoleate metabolism'	'H+[c] + linoleate[c] + NADPH[c] + O2[c] => 12(13)-EpOME[c] + H2O[c] + NADP+[c]'	0
MAR02458	'Linoleate metabolism'	'H+[r] + linoleate[r] + NADPH[r] + O2[r] => 12(13)-EpOME[r] + H2O[r] + NADP+[r]'	0
MAR02459	'Linoleate metabolism'	'9(10)-EpOME[c] + H2O[c] <=> 9,10-hydroxyoctadec-12(Z)-enoate[c]'	0
MAR02460	'Linoleate metabolism'	'9(10)-EpOME[r] + H2O[r] <=> 9,10-hydroxyoctadec-12(Z)-enoate[r]'	0
MAR02463	'Linoleate metabolism'	'10-hydroxy-octadec-(12Z)-enoate-9-beta-D-glucuronide[c] + H+[c] + UDP[c] <=> 9,10-hydroxyoctadec-12(Z)-enoate[c] + UDP-glucuronate[c]'	0
MAR02464	'Linoleate metabolism'	'9,10-hydroxyoctadec-12(Z)-enoate[r] + UDP-glucuronate[r] => 10-hydroxy-octadec-(12Z)-enoate-9-beta-D-glucuronide[r] + H+[r] + UDP[r]'	0
MAR02465	'Linoleate metabolism'	'12(13)-EpOME[c] + H2O[c] <=> 12,13-hydroxyoctadec-9(z)-enoate[c]'	0
MAR02466	'Linoleate metabolism'	'12(13)-EpOME[r] + H2O[r] <=> 12,13-hydroxyoctadec-9(z)-enoate[r]'	0
MAR02467	'Linoleate metabolism'	'12,13-hydroxyoctadec-9(z)-enoate[c] + UDP-glucuronate[c] <=> 12-hydroxy-13-O-D-glucuronoside-octadec-(9Z)-enoate[c] + H+[c] + UDP[c]'	0
MAR02468	'Linoleate metabolism'	'12,13-hydroxyoctadec-9(z)-enoate[r] + UDP-glucuronate[r] => 12-hydroxy-13-O-D-glucuronoside-octadec-(9Z)-enoate[r] + H+[r] + UDP[r]'	0
MAR02469	'Linoleate metabolism'	'12,13-hydroxyoctadec-9(z)-enoate[c] + UDP-glucuronate[c] <=> 12-O-D-glucuronoside-13-hydroxyoctadec-(9Z)-enoate[c] + H+[c] + UDP[c]'	0
MAR02470	'Linoleate metabolism'	'12,13-hydroxyoctadec-9(z)-enoate[r] + UDP-glucuronate[r] => 12-O-D-glucuronoside-13-hydroxyoctadec-(9Z)-enoate[r] + H+[r] + UDP[r]'	0
MAR06397	'Lipoic acid metabolism'	'H+[c] + lipoic acid[c] + NADH[c] <=> dihydrolipoate[c] + NAD+[c]'	0
MAR02472	'Omega-3 fatty acid metabolism'	'H+[c] + linolenoyl-CoA[c] + NADPH[c] + O2[c] => (6Z,9Z,12Z,15Z)-octadecatetraenoyl-CoA[c] + 2 H2O[c] + NADP+[c]'	5.1494e-11
MAR02475	'Omega-3 fatty acid metabolism'	'(6Z,9Z,12Z,15Z)-octadecatetraenoyl-CoA[c] + H+[c] + malonyl-CoA[c] => 3-keto-eicosa-8,11,14,17-all-cis-tetraenoyl-CoA[c] + CO2[c] + CoA[c]'	4.76207e-11
MAR02478	'Omega-3 fatty acid metabolism'	'3-keto-eicosa-8,11,14,17-all-cis-tetraenoyl-CoA[c] + H+[c] + NADPH[c] => 3(S)-hydroxy-all-cis-8,11,14,17-eicosatetraenoyl-CoA[c] + NADP+[c]'	4.76207e-11
MAR02480	'Omega-3 fatty acid metabolism'	'3(S)-hydroxy-all-cis-8,11,14,17-eicosatetraenoyl-CoA[c] => eicosa-(2E,8Z,11Z,14Z,17Z)-pentaenoyl-CoA[c] + H2O[c]'	4.76207e-11
MAR02482	'Omega-3 fatty acid metabolism'	'eicosa-(2E,8Z,11Z,14Z,17Z)-pentaenoyl-CoA[c] + H+[c] + NADPH[c] => (8Z,11Z,14Z,17Z)-eicosatetraenoyl-CoA[c] + NADP+[c]'	4.76207e-11
MAR02484	'Omega-3 fatty acid metabolism'	'(8Z,11Z,14Z,17Z)-eicosatetraenoyl-CoA[c] + H+[c] + NADPH[c] + O2[c] => (5Z,8Z,11Z,14Z,17Z)-eicosapentaenoyl-CoA[c] + 2 H2O[c] + NADP+[c]'	5.22635e-11
MAR02486	'Omega-3 fatty acid metabolism'	'(5Z,8Z,11Z,14Z,17Z)-eicosapentaenoyl-CoA[c] + H+[c] + malonyl-CoA[c] => 3-oxo-docosa-7,10,13,16,19-all-cis-pentaenoyl-CoA[c] + CO2[c] + CoA[c]'	4.15633e-11
MAR02489	'Omega-3 fatty acid metabolism'	'3-oxo-docosa-7,10,13,16,19-all-cis-pentaenoyl-CoA[c] + H+[c] + NADPH[c] => 3(S)-hydroxy-docosa-7,10,13,16,19-all-cis-pentaenoyl-CoA[c] + NADP+[c]'	4.15633e-11
MAR02491	'Omega-3 fatty acid metabolism'	'3(S)-hydroxy-docosa-7,10,13,16,19-all-cis-pentaenoyl-CoA[c] => 2-trans-7,10,13,16,19-all-cis-docosahexaenoyl-CoA[c] + H2O[c]'	4.15633e-11
MAR02493	'Omega-3 fatty acid metabolism'	'2-trans-7,10,13,16,19-all-cis-docosahexaenoyl-CoA[c] + H+[c] + NADPH[c] => (7Z,10Z,13Z,16Z,19Z)-docosapentaenoyl-CoA[c] + NADP+[c]'	4.15633e-11
MAR02497	'Omega-3 fatty acid metabolism'	'(7Z,10Z,13Z,16Z,19Z)-docosapentaenoyl-CoA[c] + H+[c] + malonyl-CoA[c] => 3-oxo-tetracosa-9,12,15,18,21-all-cis-pentaenoyl-CoA[c] + CO2[c] + CoA[c]'	5.96592e-11
MAR02499	'Omega-3 fatty acid metabolism'	'3-oxo-tetracosa-9,12,15,18,21-all-cis-pentaenoyl-CoA[c] + H+[c] + NADPH[c] => 3(S)-hydroxy-tetracosa-9,12,15,18,21-all-cis-pentaenoyl-CoA[c] + NADP+[c]'	3.43217e-11
MAR02501	'Omega-3 fatty acid metabolism'	'3(S)-hydroxy-tetracosa-9,12,15,18,21-all-cis-pentaenoyl-CoA[c] => 2-trans-9,12,15,18,21-all-cis-tetracosahexaenoyl-CoA[c] + H2O[c]'	3.43217e-11
MAR02503	'Omega-3 fatty acid metabolism'	'2-trans-9,12,15,18,21-all-cis-tetracosahexaenoyl-CoA[c] + H+[c] + NADPH[c] => (9Z,12Z,15Z,18Z,21Z)-tetracosapentaenoyl-CoA[c] + NADP+[c]'	3.43217e-11
MAR02505	'Omega-3 fatty acid metabolism'	'(9Z,12Z,15Z,18Z,21Z)-tetracosapentaenoyl-CoA[c] + H+[c] + NADH[c] + O2[c] => (6Z,9Z,12Z,15Z,18Z,21Z)-tetracosahexaenoyl-CoA[c] + 2 H2O[c] + NAD+[c]'	0.000368103
MAR02510	'Omega-3 fatty acid metabolism'	'(6Z,9Z,12Z,15Z,18Z,21Z)-tetracosahexaenoyl-CoA[p] + O2[p] => delta2-THA-CoA[p] + H2O2[p]'	9.18773e-11
MAR02511	'Omega-3 fatty acid metabolism'	'delta2-THA-CoA[p] + H2O[p] => 3-hydroxy-THA-CoA[p]'	9.18773e-11
MAR02512	'Omega-3 fatty acid metabolism'	'3-hydroxy-THA-CoA[p] + NAD+[p] => 3-keto-THA-CoA[p] + H+[p] + NADH[p]'	9.18773e-11
MAR02513	'Omega-3 fatty acid metabolism'	'3-keto-THA-CoA[p] + CoA[p] => (4Z,7Z,10Z,13Z,16Z,19Z)-docosahexaenoyl-CoA[p] + acetyl-CoA[p]'	9.18773e-11
MAR02515	'Omega-3 fatty acid metabolism'	'(8Z,11Z,14Z,17Z)-eicosatetraenoyl-CoA[c] + H+[c] + malonyl-CoA[c] => 3-oxo-docosa-10,13,16,19-all-cis-tetraenoyl-CoA[c] + CO2[c] + CoA[c]'	3.91648e-11
MAR02516	'Omega-3 fatty acid metabolism'	'3-oxo-docosa-10,13,16,19-all-cis-tetraenoyl-CoA[c] + H+[c] + NADPH[c] => 3(S)-hydroxy-docosa-10,13,16,19-all-cis-tetraenoyl-CoA[c] + NADP+[c]'	3.91648e-11
MAR02518	'Omega-3 fatty acid metabolism'	'3(S)-hydroxy-docosa-10,13,16,19-all-cis-tetraenoyl-CoA[c] => H2O[c] + trans,cis,cis,cis,cis-2,10,13,16,19-docosapentaenoyl-CoA[c]'	3.91648e-11
MAR02520	'Omega-3 fatty acid metabolism'	'H+[c] + NADPH[c] + trans,cis,cis,cis,cis-2,10,13,16,19-docosapentaenoyl-CoA[c] => 10,13,16,19-docosatetraenoyl-CoA[c] + NADP+[c]'	3.91648e-11
MAR02522	'Omega-3 fatty acid metabolism'	'10,13,16,19-docosatetraenoyl-CoA[c] + H+[c] + malonyl-CoA[c] => 3-oxo-tetracosa-12,15,18,21-all-cis-tetraenoyl-CoA[c] + CO2[c] + CoA[c]'	4.6951e-11
MAR02524	'Omega-3 fatty acid metabolism'	'3-oxo-tetracosa-12,15,18,21-all-cis-tetraenoyl-CoA[c] + H+[c] + NADPH[c] => 3(S)-hydroxy-tetracosa-12,15,18,21-all-cis-tetraenoyl-CoA[c] + NADP+[c]'	4.6951e-11
MAR02526	'Omega-3 fatty acid metabolism'	'3(S)-hydroxy-tetracosa-12,15,18,21-all-cis-tetraenoyl-CoA[c] => H2O[c] + trans,cis,cis,cis,cis-2,12,15,18,21-tetracosapentaenoyl-CoA[c]'	3.33696e-11
MAR02528	'Omega-3 fatty acid metabolism'	'H+[c] + NADPH[c] + trans,cis,cis,cis,cis-2,12,15,18,21-tetracosapentaenoyl-CoA[c] => 12,15,18,21-tetracosatetraenoyl-CoA[c] + NADP+[c]'	3.33696e-11
MAR02530	'Omega-3 fatty acid metabolism'	'H+[c] + linolenoyl-CoA[c] + malonyl-CoA[c] => 3-oxoeicosa-cis,cis,cis-11,14,17-trienoyl-CoA[c] + CO2[c] + CoA[c]'	4.39581e-11
MAR02533	'Omega-3 fatty acid metabolism'	'3-oxoeicosa-cis,cis,cis-11,14,17-trienoyl-CoA[c] + H+[c] + NADPH[c] => (3S)-hydroxy-eicosa-cis,cis,cis-11,14,17-trienoyl-CoA[c] + NADP+[c]'	4.39581e-11
MAR02535	'Omega-3 fatty acid metabolism'	'(3S)-hydroxy-eicosa-cis,cis,cis-11,14,17-trienoyl-CoA[c] => H2O[c] + trans,cis,cis,cis-2,11,14,17-eicosatetraenoyl-CoA[c]'	4.39581e-11
MAR02537	'Omega-3 fatty acid metabolism'	'H+[c] + NADPH[c] + trans,cis,cis,cis-2,11,14,17-eicosatetraenoyl-CoA[c] => (11Z,14Z,17Z)-eicosatrienoyl-CoA[c] + NADP+[c]'	4.39581e-11
MAR02540	'Omega-3 fatty acid metabolism'	'(11Z,14Z,17Z)-eicosatrienoyl-CoA[c] + H+[c] + malonyl-CoA[c] => 3-oxo-docosa-13,16,19-all-cis-trienoyl-CoA[c] + CO2[c] + CoA[c]'	3.40476e-11
MAR02541	'Omega-3 fatty acid metabolism'	'3-oxo-docosa-13,16,19-all-cis-trienoyl-CoA[c] + H+[c] + NADPH[c] => 3(S)-hydroxy-docosa-13,16,19-all-cis-trienoyl-CoA[c] + NADP+[c]'	3.40476e-11
MAR02542	'Omega-3 fatty acid metabolism'	'3(S)-hydroxy-docosa-13,16,19-all-cis-trienoyl-CoA[c] => H2O[c] + trans,cis,cis,cis-2,13,16,19-docosatetraenoyl-CoA[c]'	3.40476e-11
MAR02543	'Omega-3 fatty acid metabolism'	'H+[c] + NADPH[c] + trans,cis,cis,cis-2,13,16,19-docosatetraenoyl-CoA[c] => 13,16,19-docosatrienoyl-CoA[c] + NADP+[c]'	3.40476e-11
MAR02544	'Omega-3 fatty acid metabolism'	'EPA[c] + O2[c] => 5(S)-HpEPE[c]'	1.68829e-11
MAR02545	'Omega-3 fatty acid metabolism'	'5(S)-HEPE[c] + H2O[c] <=> 5(S)-HpEPE[c] + 2 H+[c]'	2.07922e-11
MAR02546	'Omega-3 fatty acid metabolism'	'5(S)-HEPE[c] + NADP+[c] <=> 5-oxo-EPE[c] + H+[c] + NADPH[c]'	0
MAR02548	'Omega-3 fatty acid metabolism'	'5(S)-HEPE[p] + NADP+[p] <=> 5-oxo-EPE[p] + H+[p] + NADPH[p]'	0
MAR02549	'Omega-3 fatty acid metabolism'	'5(S)-HpEPE[c] <=> H2O[c] + leukotriene A5[c]'	0
MAR02551	'Omega-3 fatty acid metabolism'	'H2O[c] + leukotriene A5[c] <=> leukotriene B5[c]'	0
MAR02553	'Omega-3 fatty acid metabolism'	'H+[c] + leukotriene B5[c] + NADPH[c] + O2[c] => 20-hydroxy-LTB5[c] + H2O[c] + NADP+[c]'	0
MAR02555	'Omega-3 fatty acid metabolism'	'H+[r] + leukotriene B5[r] + NADPH[r] + O2[r] => 20-hydroxy-LTB5[r] + H2O[r] + NADP+[r]'	0
MAR02556	'Omega-3 fatty acid metabolism'	'H2O[c] + leukotriene C5[c] <=> glutamate[c] + leukotriene D5[c]'	0
MAR02561	'Omega-3 fatty acid metabolism'	'15(R)-HEPE[c] + O2[c] => 5(S),6(S)-epoxy-15(R)-HEPE[c] + H2O[c]'	0
MAR02562	'Omega-3 fatty acid metabolism'	'5(S),6(S)-epoxy-15(R)-HEPE[c] + H2O[c] => 15-epi-lipoxin B5[c]'	0
MAR02563	'Omega-3 fatty acid metabolism'	'5(S),6(S)-epoxy-15(R)-HEPE[c] + H2O[c] => 15-epi-lipoxin A5[c]'	0
MAR02570	'Omega-3 fatty acid metabolism'	'EPA[r] + O2[r] => 15(R)-HpEPE[r]'	1.64885e-11
MAR02571	'Omega-3 fatty acid metabolism'	'15(R)-HEPE[r] + H2O[r] <=> 15(R)-HpEPE[r] + 2 H+[r]'	2.38853e-11
MAR02572	'Omega-3 fatty acid metabolism'	'15(R)-HEPE[r] + O2[r] => 5(S),6(S)-epoxy-15(R)-HEPE[r] + H2O[r]'	0
MAR02573	'Omega-3 fatty acid metabolism'	'5(S),6(S)-epoxy-15(R)-HEPE[r] + H2O[r] => 15-epi-lipoxin A5[r]'	0
MAR02574	'Omega-3 fatty acid metabolism'	'5(S),6(S)-epoxy-15(R)-HEPE[r] + H2O[r] => 15-epi-lipoxin B5[r]'	0
MAR02576	'Omega-3 fatty acid metabolism'	'EPA[p] + O2[p] => 15(R)-HpEPE[p]'	0
MAR02577	'Omega-3 fatty acid metabolism'	'15(R)-HEPE[p] + H2O[p] <=> 15(R)-HpEPE[p] + 2 H+[p]'	0
MAR02578	'Omega-3 fatty acid metabolism'	'15(R)-HEPE[p] + O2[p] => 5(S),6(S)-epoxy-15(R)-HEPE[p] + H2O[p]'	0
MAR02579	'Omega-3 fatty acid metabolism'	'5(S),6(S)-epoxy-15(R)-HEPE[p] + H2O[p] => 15-epi-lipoxin A5[p]'	0
MAR02580	'Omega-3 fatty acid metabolism'	'5(S),6(S)-epoxy-15(R)-HEPE[p] + H2O[p] => 15-epi-lipoxin B5[p]'	0
MAR02581	'Omega-3 fatty acid metabolism'	'EPA[c] + H+[c] + NADPH[c] + 2 O2[c] => H2O[c] + NADP+[c] + PGH3[c]'	4.62375e-11
MAR02582	'Omega-3 fatty acid metabolism'	'EPA[n] + H+[n] + NADPH[n] + 2 O2[n] => H2O[n] + NADP+[n] + PGH3[n]'	0
MAR02583	'Omega-3 fatty acid metabolism'	'PGH3[c] <=> prostaglandin E3[c]'	7.86468e-12
MAR02584	'Omega-3 fatty acid metabolism'	'PGH3[n] <=> prostaglandin E3[n]'	0
MAR02368	'Omega-6 fatty acid metabolism'	'H+[c] + linoleoyl-CoA[c] + NADPH[c] + O2[c] => gamma-linolenoyl-CoA[c] + 2 H2O[c] + NADP+[c]'	5.39142e-11
MAR02371	'Omega-6 fatty acid metabolism'	'gamma-linolenoyl-CoA[c] + H+[c] + malonyl-CoA[c] => 3-oxo-dihomo-gamma-linolenoyl-CoA[c] + CO2[c] + CoA[c]'	4.75794e-11
MAR02374	'Omega-6 fatty acid metabolism'	'3-oxo-dihomo-gamma-linolenoyl-CoA[c] + H+[c] + NADPH[c] => 3(S)-hydroxy-dihomo-gamma-linolenoyl-CoA[c] + NADP+[c]'	4.75794e-11
MAR02376	'Omega-6 fatty acid metabolism'	'3(S)-hydroxy-dihomo-gamma-linolenoyl-CoA[c] => H2O[c] + trans-2-cis,cis,cis-8,11,14-eicosatetraenoyl-CoA[c]'	4.75794e-11
MAR02378	'Omega-6 fatty acid metabolism'	'H+[c] + NADPH[c] + trans-2-cis,cis,cis-8,11,14-eicosatetraenoyl-CoA[c] => dihomo-gamma-linolenoyl-CoA[c] + NADP+[c]'	4.75794e-11
MAR02380	'Omega-6 fatty acid metabolism'	'dihomo-gamma-linolenoyl-CoA[c] + H+[c] + NADPH[c] + O2[c] => arachidonyl-CoA[c] + 2 H2O[c] + NADP+[c]'	7.15337e-11
MAR02383	'Omega-6 fatty acid metabolism'	'arachidonyl-CoA[c] + H+[c] + malonyl-CoA[c] => 3-oxo-docosa-7,10,13,16-all-cis-tetraenoyl-CoA[c] + CO2[c] + CoA[c]'	0
MAR02387	'Omega-6 fatty acid metabolism'	'3-oxo-docosa-7,10,13,16-all-cis-tetraenoyl-CoA[c] + H+[c] + NADPH[c] => 3(S)-hydroxy-docosa-7,10,13,16-all-cis-tetraenoyl-CoA[c] + NADP+[c]'	0
MAR02389	'Omega-6 fatty acid metabolism'	'3(S)-hydroxy-docosa-7,10,13,16-all-cis-tetraenoyl-CoA[c] => (2E,7Z,10Z,13Z,16Z)-docosapentaenoyl-CoA[c] + H2O[c]'	0
MAR02395	'Omega-6 fatty acid metabolism'	'(7Z,10Z,13Z,16Z)-docosatetraenoyl-CoA[c] + H+[c] + malonyl-CoA[c] => 3-oxo-tetracosa-9,12,15,18-all-cis-tetraenoyl-CoA[c] + CO2[c] + CoA[c]'	3.18735e-11
MAR02397	'Omega-6 fatty acid metabolism'	'3-oxo-tetracosa-9,12,15,18-all-cis-tetraenoyl-CoA[c] + H+[c] + NADPH[c] => 3(S)-hydroxy-tetracosa-12,15,18,21-all-cis-tetraenoyl-CoA[c] + NADP+[c]'	3.18735e-11
MAR02399	'Omega-6 fatty acid metabolism'	'3(S)-hydroxy-tetracosa-12,15,18,21-all-cis-tetraenoyl-CoA[c] => 2-trans-9,12,15,18-all-cis-tetracosapentaenoyl-CoA[c] + H2O[c]'	4.54549e-11
MAR02401	'Omega-6 fatty acid metabolism'	'2-trans-9,12,15,18-all-cis-tetracosapentaenoyl-CoA[c] + H+[c] + NADPH[c] => (9Z,12Z,15Z,18Z)-tetracosatetraenoyl-CoA[c] + NADP+[c]'	4.54549e-11
MAR02403	'Omega-6 fatty acid metabolism'	'(9Z,12Z,15Z,18Z)-tetracosatetraenoyl-CoA[c] + H+[c] + NADPH[c] + O2[c] => (6Z,9Z,12Z,15Z,18Z)-tetracosapentaenoyl-CoA[c] + 2 H2O[c] + NADP+[c]'	0.000368103
MAR02408	'Omega-6 fatty acid metabolism'	'(6Z,9Z,12Z,15Z,18Z)-tetracosapentaenoyl-CoA[p] + O2[p] => H2O2[p] + trans-2-all-cis-6,9,12,15,18-tetracosahexaenoyl-CoA[p]'	2.73714e-10
MAR02409	'Omega-6 fatty acid metabolism'	'H2O[p] + trans-2-all-cis-6,9,12,15,18-tetracosahexaenoyl-CoA[p] => 3(S)-hydroxy-tetracosa-6,9,12,15,18-all-cis-pentaenoyl-CoA[p]'	2.73714e-10
MAR02410	'Omega-6 fatty acid metabolism'	'3(S)-hydroxy-tetracosa-6,9,12,15,18-all-cis-pentaenoyl-CoA[p] + NAD+[p] => 3-oxo-all-cis-6,9,12,15,18-tetracosapentaenoyl-CoA[p] + H+[p] + NADH[p]'	2.73714e-10
MAR02411	'Omega-6 fatty acid metabolism'	'3-oxo-all-cis-6,9,12,15,18-tetracosapentaenoyl-CoA[p] + CoA[p] => (4Z,7Z,10Z,13Z,16Z)-docosapentaenoyl-CoA[p] + acetyl-CoA[p]'	2.82713e-10
MAR02415	'Omega-6 fatty acid metabolism'	'dihomo-gamma-linolenoyl-CoA[c] + H+[c] + malonyl-CoA[c] => 3-oxo-docosa-cis,cis,cis-10,13,16-trienoyl-CoA[c] + CO2[c] + CoA[c]'	3.64033e-11
MAR02417	'Omega-6 fatty acid metabolism'	'3-oxo-docosa-cis,cis,cis-10,13,16-trienoyl-CoA[c] + H+[c] + NADPH[c] => 3(S)-hydroxy-10,13,16-all-cis-docosatrienoyl-CoA[c] + NADP+[c]'	3.64033e-11
MAR02419	'Omega-6 fatty acid metabolism'	'3(S)-hydroxy-10,13,16-all-cis-docosatrienoyl-CoA[c] => H2O[c] + trans,cis,cis,cis-2,10,13,16-docosatetraenoyl-CoA[c]'	3.64033e-11
MAR02421	'Omega-6 fatty acid metabolism'	'H+[c] + NADPH[c] + trans,cis,cis,cis-2,10,13,16-docosatetraenoyl-CoA[c] => 10,13,16-docosatrienoyl-CoA[c] + NADP+[c]'	3.64033e-11
MAR02423	'Omega-6 fatty acid metabolism'	'H+[c] + linoleoyl-CoA[c] + malonyl-CoA[c] => 3-oxoeicosa-cis,cis-11,14-dienoyl-CoA[c] + CO2[c] + CoA[c]'	4.2158e-11
MAR02426	'Omega-6 fatty acid metabolism'	'3-oxoeicosa-cis,cis-11,14-dienoyl-CoA[c] + H+[c] + NADPH[c] => (3S)-hydroxy-eicosa-cis,cis-11,14-dienoyl-CoA[c] + NADP+[c]'	4.2158e-11
MAR02428	'Omega-6 fatty acid metabolism'	'(3S)-hydroxy-eicosa-cis,cis-11,14-dienoyl-CoA[c] => H2O[c] + trans,cis,cis-2,11,14-eicosatrienoyl-CoA[c]'	4.2158e-11
MAR02430	'Omega-6 fatty acid metabolism'	'H+[c] + NADPH[c] + trans,cis,cis-2,11,14-eicosatrienoyl-CoA[c] => (11Z,14Z)-eicosadienoyl-CoA[c] + NADP+[c]'	4.2158e-11
MAR02433	'Omega-6 fatty acid metabolism'	'(11Z,14Z)-eicosadienoyl-CoA[c] + H+[c] + malonyl-CoA[c] => 3-oxodocasa-cis,cis-13,16-dienoyl-CoA[c] + CO2[c] + CoA[c]'	3.89883e-11
MAR02434	'Omega-6 fatty acid metabolism'	'3-oxodocasa-cis,cis-13,16-dienoyl-CoA[c] + H+[c] + NADPH[c] => (3S)-hydroxy-docasa-cis,cis-13,16-dienoyl-CoA[c] + NADP+[c]'	3.89883e-11
MAR02435	'Omega-6 fatty acid metabolism'	'(3S)-hydroxy-docasa-cis,cis-13,16-dienoyl-CoA[c] => H2O[c] + trans,cis,cis-2,13,16-docasatrienoyl-CoA[c]'	3.89883e-11
MAR02436	'Omega-6 fatty acid metabolism'	'H+[c] + NADPH[c] + trans,cis,cis-2,13,16-docasatrienoyl-CoA[c] => (13Z,16Z)-docosadienoyl-CoA[c] + NADP+[c]'	3.89883e-11
MAR03452	'Omega-6 fatty acid metabolism'	'FAD[m] + gamma-linolenoyl-CoA[m] => (2E,6Z,9Z,12Z)-octadecatetraenoyl-CoA[m] + FADH2[m]'	7.59351e-11
MAR03453	'Omega-6 fatty acid metabolism'	'(2E,6Z,9Z,12Z)-octadecatetraenoyl-CoA[m] + H2O[m] => 3(S)-hydroxy-(6Z,9Z,12Z)-octadecatrienoyl-CoA[m]'	7.59351e-11
MAR03454	'Omega-6 fatty acid metabolism'	'3(S)-hydroxy-(6Z,9Z,12Z)-octadecatrienoyl-CoA[m] + NAD+[m] <=> 3-oxo-(6Z,9Z,12Z)-octadecatrienoyl-CoA[m] + H+[m] + NADH[m]'	3.75622e-11
MAR03455	'Omega-6 fatty acid metabolism'	'(4Z,7Z,10Z)-hexadecatrienoyl-CoA[m] + acetyl-CoA[m] <=> 3-oxo-(6Z,9Z,12Z)-octadecatrienoyl-CoA[m] + CoA[m]'	-3.23774e-11
MAR03456	'Omega-6 fatty acid metabolism'	'(4Z,7Z,10Z)-hexadecatrienoyl-CoA[m] + O2[m] => (2E,4Z,7Z,10Z)-hexadecatetraenoyl-CoA[m] + H2O2[m]'	7.59351e-11
MAR03457	'Omega-6 fatty acid metabolism'	'(2E,4Z,7Z,10Z)-hexadecatetraenoyl-CoA[m] + H+[m] + NADPH[m] <=> (3Z,7Z,10Z)-hexadecatrienoyl-CoA[m] + NADP+[m]'	3.75622e-11
MAR03458	'Omega-6 fatty acid metabolism'	'(3Z,7Z,10Z)-hexadecatrienoyl-CoA[m] => trans,cis,cis-2,7,10-hexadecatrienoyl-CoA[m]'	7.59351e-11
MAR00931	'Arachidonic acid metabolism'	'arachidonate[c] + H+[c] + NADPH[c] + O2[c] => 7-HETE[c] + H2O[c] + NADP+[c]'	0
MAR00932	'Arachidonic acid metabolism'	'arachidonate[c] + H+[c] + NADPH[c] + O2[c] => 8-HETE[c] + H2O[c] + NADP+[c]'	0
MAR00933	'Arachidonic acid metabolism'	'arachidonate[c] + H+[c] + NADPH[c] + O2[c] => 9-HETE[c] + H2O[c] + NADP+[c]'	0
MAR00934	'Arachidonic acid metabolism'	'arachidonate[c] + H+[c] + NADPH[c] + O2[c] => 10-HETE[c] + H2O[c] + NADP+[c]'	5.67453e-11
MAR00935	'Arachidonic acid metabolism'	'arachidonate[c] + H+[c] + NADPH[c] + O2[c] => 11-HETE[c] + H2O[c] + NADP+[c]'	0
MAR00936	'Arachidonic acid metabolism'	'arachidonate[c] + H+[c] + NADPH[c] + O2[c] => 13-HETE[c] + H2O[c] + NADP+[c]'	0
MAR00937	'Arachidonic acid metabolism'	'arachidonate[c] + H+[c] + NADPH[c] + O2[c] => 16(R)-HETE[c] + H2O[c] + NADP+[c]'	0
MAR00938	'Arachidonic acid metabolism'	'arachidonate[c] + H+[c] + NADPH[c] + O2[c] => 17-HETE[c] + H2O[c] + NADP+[c]'	0
MAR00939	'Arachidonic acid metabolism'	'arachidonate[c] + H+[c] + NADPH[c] + O2[c] => 18-HETE[c] + H2O[c] + NADP+[c]'	0
MAR00940	'Arachidonic acid metabolism'	'arachidonate[c] + H+[c] + NADPH[c] + O2[c] => 19(S)-HETE[c] + H2O[c] + NADP+[c]'	0
MAR00941	'Arachidonic acid metabolism'	'arachidonate[c] + H+[c] + NADPH[c] + O2[c] => 20-hydroxy-arachidonate[c] + H2O[c] + NADP+[c]'	6.98924e-11
MAR00942	'Arachidonic acid metabolism'	'arachidonate[c] + H+[c] + NADPH[c] + O2[c] => 5,6-EET[c] + H2O[c] + NADP+[c]'	0
MAR00943	'Arachidonic acid metabolism'	'arachidonate[c] + FADH2[c] + O2[c] => 5,6-EET[c] + FAD[c] + H2O[c]'	0
MAR00944	'Arachidonic acid metabolism'	'arachidonate[r] + FADH2[r] + O2[r] => 5,6-EET[r] + FAD[r] + H2O[r]'	0
MAR00945	'Arachidonic acid metabolism'	'5,6-EET[c] + H2O[c] => 5,6-DHET[c]'	0
MAR00946	'Arachidonic acid metabolism'	'arachidonate[c] + H+[c] + NADPH[c] + O2[c] => 8,9-EET[c] + H2O[c] + NADP+[c]'	0
MAR00947	'Arachidonic acid metabolism'	'arachidonate[c] + FADH2[c] + O2[c] => 8,9-EET[c] + FAD[c] + H2O[c]'	0
MAR00948	'Arachidonic acid metabolism'	'arachidonate[r] + FADH2[r] + O2[r] => 8,9-EET[r] + FAD[r] + H2O[r]'	0
MAR00949	'Arachidonic acid metabolism'	'8,9-EET[c] + H2O[c] => 8,9-DHET[c]'	0
MAR00950	'Arachidonic acid metabolism'	'arachidonate[c] + H+[c] + NADPH[c] + O2[c] => 11,12-EET[c] + H2O[c] + NADP+[c]'	0
MAR00951	'Arachidonic acid metabolism'	'arachidonate[c] + FADH2[c] + O2[c] => 11,12-EET[c] + FAD[c] + H2O[c]'	0
MAR00953	'Arachidonic acid metabolism'	'11,12-EET[c] + H2O[c] => 11,12-DHET[c]'	0
MAR00954	'Arachidonic acid metabolism'	'arachidonate[c] + H+[c] + NADPH[c] + O2[c] => 14,15-EET[c] + H2O[c] + NADP+[c]'	0
MAR00955	'Arachidonic acid metabolism'	'arachidonate[c] + FADH2[c] + O2[c] => 14,15-EET[c] + FAD[c] + H2O[c]'	0
MAR00956	'Arachidonic acid metabolism'	'arachidonate[r] + FADH2[r] + O2[r] => 14,15-EET[r] + FAD[r] + H2O[r]'	0
MAR00957	'Arachidonic acid metabolism'	'14,15-EET[c] + H2O[c] => 14,15-DHET[c]'	0
MAR00960	'Arachidonic acid metabolism'	'5(S)-HPETE[c] + 2 GSH[c] => 5(S)-HETE[c] + GSSG[c] + H2O[c]'	2.22093e-11
MAR00963	'Arachidonic acid metabolism'	'5(S)-HPETE[m] + 2 GSH[m] => 5(S)-HETE[m] + GSSG[m] + H2O[m]'	2.35016e-11
MAR00969	'Arachidonic acid metabolism'	'5(S)-HETE[c] + H+[c] + NADPH[c] + O2[c] => 20-hydroxy-5S-HETE[c] + H2O[c] + NADP+[c]'	0
MAR00971	'Arachidonic acid metabolism'	'5(S)-HETE[c] + 2 H+[c] + O2[c] => 5,15-DiHETE[c] + H2O[c]'	2.22093e-11
MAR00973	'Arachidonic acid metabolism'	'5(S)-HETE[c] + NADP+[c] <=> 5-oxo-ETE[c] + H+[c] + NADPH[c]'	0
MAR00980	'Arachidonic acid metabolism'	'5,12-DiHETE[c] + NADP+[c] <=> 5-oxo-12-HETE[c] + H+[c] + NADPH[c]'	0
MAR00981	'Arachidonic acid metabolism'	'5,12-DiHETE[c] + H+[c] + NADPH[c] + O2[c] => 5,12,20-TriHETE[c] + H2O[c] + NADP+[c]'	0
MAR00983	'Arachidonic acid metabolism'	'arachidonate[c] + O2[c] => 15(S)-HPETE[c]'	0
MAR00986	'Arachidonic acid metabolism'	'arachidonate[r] + O2[r] => 15(S)-HPETE[r]'	0
MAR00987	'Arachidonic acid metabolism'	'arachidonate[p] + O2[p] => 15(S)-HPETE[p]'	0
MAR00991	'Arachidonic acid metabolism'	'15(S)-HPETE[c] <=> 15H-11,12-EETA[c]'	0
MAR00992	'Arachidonic acid metabolism'	'11,12,15-THETA[c] <=> 15H-11,12-EETA[c] + H2O[c]'	0
MAR00993	'Arachidonic acid metabolism'	'11h-14,15-EETA[c] <=> 15(S)-HPETE[c]'	0
MAR00994	'Arachidonic acid metabolism'	'11,14,15-THETA[c] <=> 11h-14,15-EETA[c] + H2O[c]'	0
MAR01002	'Arachidonic acid metabolism'	'(5S,6S)-epoxy-(15R)-hydroxy-ETE[c] + H2O[c] <=> 15-epi-lipoxin A4[c]'	0
MAR01003	'Arachidonic acid metabolism'	'(5S,6S)-epoxy-(15R)-hydroxy-ETE[p] + H2O[p] <=> 15-epi-lipoxin A4[p]'	0
MAR01004	'Arachidonic acid metabolism'	'(5S,6S)-epoxy-(15R)-hydroxy-ETE[r] + H2O[r] <=> 15-epi-lipoxin A4[r]'	0
MAR01006	'Arachidonic acid metabolism'	'(5S,6S)-epoxy-(15R)-hydroxy-ETE[c] + H2O[c] <=> 15-epi-lipoxin B4[c]'	0
MAR01007	'Arachidonic acid metabolism'	'(5S,6S)-epoxy-(15R)-hydroxy-ETE[p] + H2O[p] <=> 15-epi-lipoxin B4[p]'	0
MAR01008	'Arachidonic acid metabolism'	'(5S,6S)-epoxy-(15R)-hydroxy-ETE[r] + H2O[r] <=> 15-epi-lipoxin B4[r]'	0
MAR01020	'Arachidonic acid metabolism'	'5,6-epoxytetraene[c] + H2O[c] <=> lipoxin B4[c]'	0
MAR01021	'Arachidonic acid metabolism'	'5,6-epoxytetraene[n] + H2O[n] <=> lipoxin B4[n]'	0
MAR01022	'Arachidonic acid metabolism'	'5,6-epoxytetraene[r] + H2O[r] <=> lipoxin B4[r]'	0
MAR01023	'Arachidonic acid metabolism'	'5,6-epoxytetraene[p] + H2O[p] <=> lipoxin B4[p]'	0
MAR01025	'Arachidonic acid metabolism'	'5,6-epoxytetraene[c] + H2O[c] <=> lipoxin A4[c]'	0
MAR01026	'Arachidonic acid metabolism'	'5,6-epoxytetraene[n] + H2O[n] <=> lipoxin A4[n]'	0
MAR01027	'Arachidonic acid metabolism'	'5,6-epoxytetraene[r] + H2O[r] <=> lipoxin A4[r]'	0
MAR01028	'Arachidonic acid metabolism'	'5,6-epoxytetraene[p] + H2O[p] <=> lipoxin A4[p]'	0
MAR01033	'Arachidonic acid metabolism'	'arachidonate[r] + O2[r] => 12(S)-HPETE[r]'	0
MAR01037	'Arachidonic acid metabolism'	'12(S)-HPETE[c] + 2 GSH[c] => 12(S)-HETE[c] + GSSG[c] + H2O[c]'	0
MAR01039	'Arachidonic acid metabolism'	'12(S)-HPETE[r] + 2 GSH[r] => 12(S)-HETE[r] + GSSG[r] + H2O[r]'	0
MAR01043	'Arachidonic acid metabolism'	'12(S)-HPETE[c] <=> hepoxilin A3[c]'	0
MAR01045	'Arachidonic acid metabolism'	'12(S)-HPETE[s] <=> hepoxilin A3[s]'	0
MAR01048	'Arachidonic acid metabolism'	'12(S)-HPETE[p] <=> hepoxilin A3[p]'	0
MAR01049	'Arachidonic acid metabolism'	'12(S)-HPETE[r] <=> hepoxilin A3[r]'	0
MAR01050	'Arachidonic acid metabolism'	'GSH[c] + hepoxilin A3[c] <=> hepoxilin A3-c[c]'	0
MAR01054	'Arachidonic acid metabolism'	'GSH[p] + hepoxilin A3[p] <=> hepoxilin A3-c[p]'	0
MAR01055	'Arachidonic acid metabolism'	'H2O[c] + hepoxilin A3[c] <=> trioxilin A3[c]'	0
MAR01057	'Arachidonic acid metabolism'	'H2O[r] + hepoxilin A3[r] <=> trioxilin A3[r]'	0
MAR01058	'Arachidonic acid metabolism'	'H2O[p] + hepoxilin A3[p] <=> trioxilin A3[p]'	0
MAR01059	'Arachidonic acid metabolism'	'H+[c] + hepoxilin A3[c] + NADPH[c] + O2[c] => 20-OH-hepoxilin A3[c] + H2O[c] + NADP+[c]'	0
MAR01061	'Arachidonic acid metabolism'	'H+[r] + hepoxilin A3[r] + NADPH[r] + O2[r] => 20-OH-hepoxilin A3[r] + H2O[r] + NADP+[r]'	0
MAR01065	'Arachidonic acid metabolism'	'11,12-EET[c] + ATP[c] + CoA[c] + 2 H2O[c] + NAD+[c] + O2[c] => 9,10-epoxy-(6Z,12Z)-octadecadienoic acid[c] + acetyl-CoA[c] + AMP[c] + H2O2[c] + NADH[c] + PPi[c]'	0
MAR01066	'Arachidonic acid metabolism'	'9,10-epoxy-(6Z,12Z)-octadecadienoic acid[c] + ATP[c] + CoA[c] + 2 H2O[c] + NAD+[c] + O2[c] => 7,8-epoxy-(4Z,10Z)-hexadecadienoic acid[c] + acetyl-CoA[c] + AMP[c] + 2 H+[c] + H2O2[c] + NADH[c] + PPi[c]'	0
MAR01067	'Arachidonic acid metabolism'	'7,8-epoxy-(4Z,10Z)-hexadecadienoic acid[c] + ATP[c] + CoA[c] + 2 H2O[c] + NAD+[c] + O2[c] => 5,6-epoxy-(8Z)-tetradecenoic acid[c] + acetyl-CoA[c] + AMP[c] + H2O2[c] + NADH[c] + PPi[c]'	0
MAR01068	'Arachidonic acid metabolism'	'14,15-EET[c] + ATP[c] + CoA[c] + 2 H2O[c] + NAD+[c] + O2[c] => 12,13-epoxy-(6Z,9Z)-octadecadienoic acid[c] + acetyl-CoA[c] + AMP[c] + H2O2[c] + NADH[c] + PPi[c]'	0
MAR01069	'Arachidonic acid metabolism'	'12,13-epoxy-(6Z,9Z)-octadecadienoic acid[c] + ATP[c] + CoA[c] + 2 H2O[c] + NAD+[c] + O2[c] => 10,11-epoxy-(4Z,7Z)-hexadecadienoic acid[c] + acetyl-CoA[c] + AMP[c] + 2 H+[c] + H2O2[c] + NADH[c] + PPi[c]'	0
MAR01070	'Arachidonic acid metabolism'	'10,11-epoxy-(4Z,7Z)-hexadecadienoic acid[c] + ATP[c] + CoA[c] + H+[c] + 2 H2O[c] + NAD+[c] + O2[c] => 8,9-epoxy-(5Z)-tetradecenoic acid[c] + acetyl-CoA[c] + AMP[c] + H2O2[c] + NADH[c] + PPi[c]'	0
MAR01071	'Arachidonic acid metabolism'	'12(S)-HETE[c] + H+[c] + NADPH[c] + O2[c] => 12,20-diHETE[c] + H2O[c] + NADP+[c]'	0
MAR01072	'Arachidonic acid metabolism'	'12(S)-HETE[r] + H+[r] + NADPH[r] + O2[r] => 12,20-diHETE[r] + H2O[r] + NADP+[r]'	0
MAR01074	'Arachidonic acid metabolism'	'12(S)-HETE[c] + H+[c] + NADH[c] <=> 12-hetre[c] + NAD+[c]'	0
MAR03015	'Arachidonic acid metabolism'	'arachidonyl-CoA[p] + H2O[p] => arachidonate[p] + CoA[p] + H+[p]'	0
MAR01080	'Leukotriene metabolism'	'H2O[c] + leukotriene A4[c] => leukotriene B4[c]'	4.73547e-11
MAR01084	'Leukotriene metabolism'	'H+[s] + leukotriene C4[s] => 5-L-gamma-glutamyl[s] + LTD4[s]'	1.45155e-10
MAR01088	'Leukotriene metabolism'	'CoA[c] + H+[c] + N-acetyl-LTE4[c] <=> acetyl-CoA[c] + leukotriene E4[c]'	0
MAR01091	'Leukotriene metabolism'	'CoA[n] + H+[n] + N-acetyl-LTE4[n] <=> acetyl-CoA[n] + leukotriene E4[n]'	0
MAR01097	'Leukotriene metabolism'	'15-oxo-lipoxin A4[c] + H+[c] + NADH[c] <=> lipoxin A4[c] + NAD+[c]'	0
MAR01098	'Leukotriene metabolism'	'13,14-dihydro-15-oxo-lipoxin A4[c] + NADP+[c] <=> 15-oxo-lipoxin A4[c] + H+[c] + NADPH[c]'	0
MAR01099	'Leukotriene metabolism'	'13,14-dihydro-15-oxo-lipoxin A4[c] + H+[c] + NADPH[c] <=> 13,14-dihydro-lipoxin A4[c] + NADP+[c]'	0
MAR01100	'Leukotriene metabolism'	'leukotriene B4[c] + NAD+[c] => 12-keto-LTB4[c] + H+[c] + NADH[c]'	7.89235e-11
MAR01101	'Leukotriene metabolism'	'leukotriene B4[m] + NAD+[m] => 12-keto-LTB4[m] + H+[m] + NADH[m]'	3.7686e-11
MAR01102	'Leukotriene metabolism'	'leukotriene B4[m] + NADP+[m] => 12-keto-LTB4[m] + H+[m] + NADPH[m]'	3.83619e-11
MAR01103	'Leukotriene metabolism'	'leukotriene B4[r] + NAD+[r] => 12-keto-LTB4[r] + H+[r] + NADH[r]'	0
MAR01105	'Leukotriene metabolism'	'leukotriene B4[p] + NADP+[p] => 12-keto-LTB4[p] + H+[p] + NADPH[p]'	6.20991e-11
MAR01106	'Leukotriene metabolism'	'leukotriene B4[p] + NAD+[p] => 12-keto-LTB4[p] + H+[p] + NADH[p]'	1.39488e-11
MAR01107	'Leukotriene metabolism'	'12-keto-LTB4[c] + H+[c] + NADPH[c] + O2[c] => 12-oxo-20-hydroxy-LTB4[c] + H2O[c] + NADP+[c]'	0
MAR01108	'Leukotriene metabolism'	'12-keto-LTB4[r] + H+[r] + NADPH[r] + O2[r] => 12-oxo-20-hydroxy-LTB4[r] + H2O[r] + NADP+[r]'	0
MAR01109	'Leukotriene metabolism'	'12-oxo-20-hydroxy-LTB4[c] + H+[c] + NADPH[c] + O2[c] => 12-oxo-20-dihydroxy-LTB4[c] + H2O[c] + NADP+[c]'	0
MAR01110	'Leukotriene metabolism'	'12-oxo-20-hydroxy-LTB4[r] + H+[r] + NADPH[r] + O2[r] => 12-oxo-20-dihydroxy-LTB4[r] + H2O[r] + NADP+[r]'	0
MAR01111	'Leukotriene metabolism'	'12-oxo-20-dihydroxy-LTB4[c] + H+[c] + NADPH[c] + O2[c] => 12-oxo-20-trihydroxy-LTB4[c] + H2O[c] + NADP+[c]'	0
MAR01112	'Leukotriene metabolism'	'12-oxo-20-dihydroxy-LTB4[r] + H+[r] + NADPH[r] + O2[r] => 12-oxo-20-trihydroxy-LTB4[r] + H2O[r] + NADP+[r]'	0
MAR01116	'Leukotriene metabolism'	'12-oxo-10,11-dihydro-20-COOH-LTB4[c] + NADP+[c] <=> 12-oxo-20-carboxy-LTB4[c] + H+[c] + NADPH[c]'	0
MAR01117	'Leukotriene metabolism'	'12-oxo-10,11-dihydro-20-COOH-LTB4[r] + NADP+[r] <=> 12-oxo-20-carboxy-LTB4[r] + H+[r] + NADPH[r]'	0
MAR01119	'Leukotriene metabolism'	'12-keto-LTB4[c] + GSH[c] <=> 12-oxo-c-LTB3[c]'	0
MAR01120	'Leukotriene metabolism'	'12-keto-LTB4[m] + GSH[m] <=> 12-oxo-c-LTB3[m]'	0
MAR01121	'Leukotriene metabolism'	'12-keto-LTB4[r] + GSH[r] <=> 12-oxo-c-LTB3[r]'	0
MAR01122	'Leukotriene metabolism'	'12-keto-LTB4[p] + GSH[p] <=> 12-oxo-c-LTB3[p]'	0
MAR01123	'Leukotriene metabolism'	'10,11-dihydro-12R-hydroxy-LTC4[c] + NADP+[c] <=> 12-oxo-c-LTB3[c] + H+[c] + NADPH[c]'	0
MAR01124	'Leukotriene metabolism'	'10,11-dihydro-12R-hydroxy-LTC4[m] + NADP+[m] <=> 12-oxo-c-LTB3[m] + H+[m] + NADPH[m]'	0
MAR01125	'Leukotriene metabolism'	'10,11-dihydro-12R-hydroxy-LTC4[p] + NADP+[p] <=> 12-oxo-c-LTB3[p] + H+[p] + NADPH[p]'	0
MAR01126	'Leukotriene metabolism'	'H+[c] + leukotriene B4[c] + NADPH[c] + O2[c] => 20-OH-LTB4[c] + H2O[c] + NADP+[c]'	1.16468e-11
MAR01127	'Leukotriene metabolism'	'H+[m] + leukotriene B4[m] + NADPH[m] + O2[m] => 20-OH-LTB4[m] + H2O[m] + NADP+[m]'	2.35016e-11
MAR01128	'Leukotriene metabolism'	'H+[r] + leukotriene B4[r] + NADPH[r] + O2[r] => 20-OH-LTB4[r] + H2O[r] + NADP+[r]'	0
MAR01129	'Leukotriene metabolism'	'20-OH-LTB4[c] + NAD+[c] <=> 20-oxo-LTB4[c] + H+[c] + NADH[c]'	-2.36906e-11
MAR01130	'Leukotriene metabolism'	'20-OH-LTB4[m] + NAD+[m] <=> 20-oxo-LTB4[m] + H+[m] + NADH[m]'	-1.48712e-11
MAR01131	'Leukotriene metabolism'	'20-OH-LTB4[r] + NAD+[r] <=> 20-oxo-LTB4[r] + H+[r] + NADH[r]'	0
MAR01132	'Leukotriene metabolism'	'20-COOH-LTB4[c] + 2 H+[c] + NADH[c] <=> 20-oxo-LTB4[c] + H2O[c] + NAD+[c]'	2.60283e-11
MAR01133	'Leukotriene metabolism'	'20-COOH-LTB4[m] + 2 H+[m] + NADH[m] <=> 20-oxo-LTB4[m] + H2O[m] + NAD+[m]'	1.637e-11
MAR01134	'Leukotriene metabolism'	'20-COOH-LTB4[r] + 2 H+[r] + NADH[r] <=> 20-oxo-LTB4[r] + H2O[r] + NAD+[r]'	0
MAR01137	'Leukotriene metabolism'	'20-OH-LTB4[c] + H+[c] + NADPH[c] + O2[c] => 20-dihydroxy-LTB4[c] + H2O[c] + NADP+[c]'	0
MAR01138	'Leukotriene metabolism'	'20-OH-LTB4[r] + H+[r] + NADPH[r] + O2[r] => 20-dihydroxy-LTB4[r] + H2O[r] + NADP+[r]'	0
MAR01139	'Leukotriene metabolism'	'20-dihydroxy-LTB4[c] + H+[c] + NADPH[c] + O2[c] => 20-trihydroxy-LTB4[c] + H2O[c] + NADP+[c]'	0
MAR01140	'Leukotriene metabolism'	'20-dihydroxy-LTB4[r] + H+[r] + NADPH[r] + O2[r] => 20-trihydroxy-LTB4[r] + H2O[r] + NADP+[r]'	0
MAR01146	'Leukotriene metabolism'	'5-oxo-6-trans-LTB4[c] + H+[c] + NADPH[c] <=> 6-trans-LTB4[c] + NADP+[c]'	0
MAR01147	'Leukotriene metabolism'	'5-oxo-6-trans-LTB4[m] + H+[m] + NADPH[m] <=> 6-trans-LTB4[m] + NADP+[m]'	0
MAR01148	'Leukotriene metabolism'	'5-oxo-6-trans-LTB4[p] + H+[p] + NADPH[p] <=> 6-trans-LTB4[p] + NADP+[p]'	0
MAR01149	'Leukotriene metabolism'	'5-oxo-6-trans-LTB4[c] + H+[c] + NADPH[c] <=> 6,7-dihydro-5-oxo-LTB4[c] + NADP+[c]'	0
MAR01150	'Leukotriene metabolism'	'5-oxo-6-trans-LTB4[m] + H+[m] + NADPH[m] <=> 6,7-dihydro-5-oxo-LTB4[m] + NADP+[m]'	-1.53712e-15
MAR01151	'Leukotriene metabolism'	'5-oxo-6-trans-LTB4[r] + H+[r] + NADPH[r] <=> 6,7-dihydro-5-oxo-LTB4[r] + NADP+[r]'	0
MAR01152	'Leukotriene metabolism'	'5-oxo-6-trans-LTB4[p] + H+[p] + NADPH[p] <=> 6,7-dihydro-5-oxo-LTB4[p] + NADP+[p]'	5.48845e-16
MAR01153	'Leukotriene metabolism'	'6,7-dihydro-5-oxo-LTB4[c] + H+[c] + NADPH[c] <=> 6,7-dihydro-LTB4[c] + NADP+[c]'	0
MAR01154	'Leukotriene metabolism'	'6,7-dihydro-5-oxo-LTB4[m] + H+[m] + NADPH[m] <=> 6,7-dihydro-LTB4[m] + NADP+[m]'	0
MAR01155	'Leukotriene metabolism'	'6,7-dihydro-5-oxo-LTB4[r] + H+[r] + NADPH[r] <=> 6,7-dihydro-LTB4[r] + NADP+[r]'	0
MAR01156	'Leukotriene metabolism'	'6,7-dihydro-5-oxo-LTB4[p] + H+[p] + NADPH[p] <=> 6,7-dihydro-LTB4[p] + NADP+[p]'	0
MAR01157	'Leukotriene metabolism'	'5-oxo-12(R)-hydroxy-eicosa-(8E,10E,14Z)-trienoyl-CoA[c] + AMP[c] + PPi[c] <=> 6,7-dihydro-5-oxo-LTB4[c] + ATP[c] + CoA[c]'	0
MAR01158	'Leukotriene metabolism'	'5-oxo-12(R)-hydroxy-eicosa-(8E,10E,14Z)-trienoyl-CoA[m] + AMP[m] + PPi[m] <=> 6,7-dihydro-5-oxo-LTB4[m] + ATP[m] + CoA[m]'	1.53698e-15
MAR01159	'Leukotriene metabolism'	'5-oxo-12(R)-hydroxy-eicosa-(8E,10E,14Z)-trienoyl-CoA[r] + AMP[r] + PPi[r] <=> 6,7-dihydro-5-oxo-LTB4[r] + ATP[r] + CoA[r]'	0
MAR01160	'Leukotriene metabolism'	'5-oxo-12(R)-hydroxy-eicosa-(8E,10E,14Z)-trienoyl-CoA[p] + AMP[p] + PPi[p] <=> 6,7-dihydro-5-oxo-LTB4[p] + ATP[p] + CoA[p]'	-5.49453e-16
MAR01161	'Leukotriene metabolism'	'5-oxo-12(R)-hydroxy-eicosa-(8E,10E,14Z)-trienoyl-CoA[m] + O2[m] => 5-oxo-12(R)-hydroxy-eicosa-(2E,8E,10E,14Z)-tetraenoyl-CoA[m] + H2O2[m]'	0
MAR01162	'Leukotriene metabolism'	'5-oxo-12(R)-hydroxy-eicosa-(8E,10E,14Z)-trienoyl-CoA[p] + O2[p] => 5-oxo-12(R)-hydroxy-eicosa-(2E,8E,10E,14Z)-tetraenoyl-CoA[p] + H2O2[p]'	0
MAR01163	'Leukotriene metabolism'	'5-oxo-12(R)-hydroxy-eicosa-(2E,8E,10E,14Z)-tetraenoyl-CoA[m] + H2O[m] => 3(S),12(R)-dihydroxy-5-oxo-eicosa-(8E,10E,14Z)-trienoyl-CoA[m]'	0
MAR01164	'Leukotriene metabolism'	'5-oxo-12(R)-hydroxy-eicosa-(2E,8E,10E,14Z)-tetraenoyl-CoA[p] + H2O[p] => 3(S),12(R)-dihydroxy-5-oxo-eicosa-(8E,10E,14Z)-trienoyl-CoA[p]'	0
MAR01165	'Leukotriene metabolism'	'3(S),12(R)-dihydroxy-5-oxo-eicosa-(8E,10E,14Z)-trienoyl-CoA[m] + NAD+[m] => 3,5-dioxo-12(R)-hydroxy-eicosa-(8E,10E,14Z)-trienoyl-CoA[m] + H+[m] + NADH[m]'	0
MAR01166	'Leukotriene metabolism'	'3(S),12(R)-dihydroxy-5-oxo-eicosa-(8E,10E,14Z)-trienoyl-CoA[p] + NAD+[p] => 3,5-dioxo-12(R)-hydroxy-eicosa-(8E,10E,14Z)-trienoyl-CoA[p] + H+[p] + NADH[p]'	0
MAR01167	'Leukotriene metabolism'	'3,5-dioxo-12(R)-hydroxy-eicosa-(8E,10E,14Z)-trienoyl-CoA[m] + CoA[m] => 3-oxo-10(R)-hydroxy-octadeca-(6E,8E,12Z)-trienoyl-CoA[m] + acetyl-CoA[m]'	0
MAR01168	'Leukotriene metabolism'	'3,5-dioxo-12(R)-hydroxy-eicosa-(8E,10E,14Z)-trienoyl-CoA[p] + CoA[p] => 3-oxo-10(R)-hydroxy-octadeca-(6E,8E,12Z)-trienoyl-CoA[p] + acetyl-CoA[p]'	0
MAR01170	'Leukotriene metabolism'	'3-oxo-10(R)-hydroxy-octadeca-(6E,8E,12Z)-trienoyl-CoA[m] + H2O[m] => 3-oxo-10(R)-hydroxy-octadeca-(6E,8E,12Z)-trienoate[m] + CoA[m] + H+[m]'	0
MAR01171	'Leukotriene metabolism'	'3-oxo-10(R)-hydroxy-octadeca-(6E,8E,12Z)-trienoyl-CoA[p] + H2O[p] => 3-oxo-10(R)-hydroxy-octadeca-(6E,8E,12Z)-trienoate[p] + CoA[p] + H+[p]'	0
MAR01186	'Leukotriene metabolism'	'5-oxo-(6E)-12-epi-LTB4[c] <=> 5-oxo-12-HETE[c]'	-9.86872e-16
MAR01190	'Leukotriene metabolism'	'5-oxo-(6E)-12-epi-LTB4[c] + H+[c] + NADPH[c] <=> 6-trans-12-epi-LTB4[c] + NADP+[c]'	0
MAR01191	'Leukotriene metabolism'	'5-oxo-(6E)-12-epi-LTB4[m] + H+[m] + NADPH[m] <=> 6-trans-12-epi-LTB4[m] + NADP+[m]'	0
MAR01192	'Leukotriene metabolism'	'5-oxo-(6E)-12-epi-LTB4[p] + H+[p] + NADPH[p] <=> 6-trans-12-epi-LTB4[p] + NADP+[p]'	0
MAR01193	'Leukotriene metabolism'	'5-oxo-(6E)-12-epi-LTB4[c] + H+[c] + NADPH[c] <=> 6,7-dihydro-5-oxo-12-epi-LTB4[c] + NADP+[c]'	0
MAR01194	'Leukotriene metabolism'	'5-oxo-(6E)-12-epi-LTB4[m] + H+[m] + NADPH[m] <=> 6,7-dihydro-5-oxo-12-epi-LTB4[m] + NADP+[m]'	1.53675e-15
MAR01195	'Leukotriene metabolism'	'5-oxo-(6E)-12-epi-LTB4[r] + H+[r] + NADPH[r] <=> 6,7-dihydro-5-oxo-12-epi-LTB4[r] + NADP+[r]'	0
MAR01196	'Leukotriene metabolism'	'5-oxo-(6E)-12-epi-LTB4[p] + H+[p] + NADPH[p] <=> 6,7-dihydro-5-oxo-12-epi-LTB4[p] + NADP+[p]'	-5.49553e-16
MAR01200	'Leukotriene metabolism'	'5-oxo-12(S)-hydroxy-eicosa-(8E,10E,14Z)-trienoyl-CoA[c] + AMP[c] + PPi[c] <=> 6,7-dihydro-5-oxo-12-epi-LTB4[c] + ATP[c] + CoA[c]'	0
MAR01201	'Leukotriene metabolism'	'5-oxo-12(S)-hydroxy-eicosa-(8E,10E,14Z)-trienoyl-CoA[m] + AMP[m] + PPi[m] <=> 6,7-dihydro-5-oxo-12-epi-LTB4[m] + ATP[m] + CoA[m]'	0
MAR01202	'Leukotriene metabolism'	'5-oxo-12(S)-hydroxy-eicosa-(8E,10E,14Z)-trienoyl-CoA[r] + AMP[r] + PPi[r] <=> 6,7-dihydro-5-oxo-12-epi-LTB4[r] + ATP[r] + CoA[r]'	0
MAR01203	'Leukotriene metabolism'	'5-oxo-12(S)-hydroxy-eicosa-(8E,10E,14Z)-trienoyl-CoA[p] + AMP[p] + PPi[p] <=> 6,7-dihydro-5-oxo-12-epi-LTB4[p] + ATP[p] + CoA[p]'	0
MAR01204	'Leukotriene metabolism'	'5-oxo-12(S)-hydroxy-eicosa-(8E,10E,14Z)-trienoyl-CoA[m] + O2[m] => 5-oxo-12(S)-hydroxy-eicosa-(2E,8E,10E,14Z)-tetraenoyl-CoA[m] + H2O2[m]'	0
MAR01205	'Leukotriene metabolism'	'5-oxo-12(S)-hydroxy-eicosa-(8E,10E,14Z)-trienoyl-CoA[p] + O2[p] => 5-oxo-12(S)-hydroxy-eicosa-(2E,8E,10E,14Z)-tetraenoyl-CoA[p] + H2O2[p]'	0
MAR01206	'Leukotriene metabolism'	'5-oxo-12(S)-hydroxy-eicosa-(2E,8E,10E,14Z)-tetraenoyl-CoA[m] + H2O[m] => 3(S),12(S)-dihydroxy-5-oxo-eicosa-(8E,10E,14Z)-trienoyl-CoA[m]'	0
MAR01207	'Leukotriene metabolism'	'5-oxo-12(S)-hydroxy-eicosa-(2E,8E,10E,14Z)-tetraenoyl-CoA[p] + H2O[p] => 3(S),12(S)-dihydroxy-5-oxo-eicosa-(8E,10E,14Z)-trienoyl-CoA[p]'	0
MAR01208	'Leukotriene metabolism'	'3(S),12(S)-dihydroxy-5-oxo-eicosa-(8E,10E,14Z)-trienoyl-CoA[m] + NAD+[m] => 3,5-dioxo-12(S)-hydroxy-eicosa-(8E,10E,14Z)-trienoyl-CoA[m] + H+[m] + NADH[m]'	0
MAR01209	'Leukotriene metabolism'	'3(S),12(S)-dihydroxy-5-oxo-eicosa-(8E,10E,14Z)-trienoyl-CoA[p] + NAD+[p] => 3,5-dioxo-12(S)-hydroxy-eicosa-(8E,10E,14Z)-trienoyl-CoA[p] + H+[p] + NADH[p]'	0
MAR01210	'Leukotriene metabolism'	'3,5-dioxo-12(S)-hydroxy-eicosa-(8E,10E,14Z)-trienoyl-CoA[m] + CoA[m] => 3-oxo-10(S)-hydroxy-octadeca-(6E,8E,12Z)-trienoyl-CoA[m] + acetyl-CoA[m]'	0
MAR01211	'Leukotriene metabolism'	'3,5-dioxo-12(S)-hydroxy-eicosa-(8E,10E,14Z)-trienoyl-CoA[p] + CoA[p] => 3-oxo-10(S)-hydroxy-octadeca-(6E,8E,12Z)-trienoyl-CoA[p] + acetyl-CoA[p]'	0
MAR01212	'Leukotriene metabolism'	'3-oxo-10(S)-hydroxy-octadeca-(6E,8E,12Z)-trienoyl-CoA[m] + H2O[m] => 3-oxo-10(S)-hydroxy-octadeca-(6E,8E,12Z)-trienoate[m] + CoA[m] + H+[m]'	0
MAR01213	'Leukotriene metabolism'	'3-oxo-10(S)-hydroxy-octadeca-(6E,8E,12Z)-trienoyl-CoA[p] + H2O[p] => 3-oxo-10(S)-hydroxy-octadeca-(6E,8E,12Z)-trienoate[p] + CoA[p] + H+[p]'	0
MAR01228	'Leukotriene metabolism'	'12-keto-LTB4[c] + H+[c] + NADH[c] => 10,11-dihydro-12-oxo-LTB4[c] + NAD+[c]'	7.89235e-11
MAR01229	'Leukotriene metabolism'	'12-keto-LTB4[m] + H+[m] + NADH[m] => 10,11-dihydro-12-oxo-LTB4[m] + NAD+[m]'	3.80239e-11
MAR01230	'Leukotriene metabolism'	'12-keto-LTB4[p] + H+[p] + NADH[p] => 10,11-dihydro-12-oxo-LTB4[p] + NAD+[p]'	3.80239e-11
MAR01231	'Leukotriene metabolism'	'10,11-dihydro-12-oxo-LTB4[c] + H+[c] + NADPH[c] => 10,11-dihydro-LTB4[c] + NADP+[c]'	7.89235e-11
MAR01232	'Leukotriene metabolism'	'10,11-dihydro-12-oxo-LTB4[m] + H+[m] + NADPH[m] => 10,11-dihydro-LTB4[m] + NADP+[m]'	3.03542e-05
MAR01233	'Leukotriene metabolism'	'10,11-dihydro-12-oxo-LTB4[p] + H+[p] + NADPH[p] => 10,11-dihydro-LTB4[p] + NADP+[p]'	3.03542e-05
MAR01234	'Leukotriene metabolism'	'10,11-dihydro-LTB4[c] + H+[c] + NADPH[c] + O2[c] => 20-OH-10,11-dihydro-LTB4[c] + H2O[c] + NADP+[c]'	7.89235e-11
MAR01235	'Leukotriene metabolism'	'10,11-dihydro-LTB4[r] + H+[r] + NADPH[r] + O2[r] => 20-OH-10,11-dihydro-LTB4[r] + H2O[r] + NADP+[r]'	0
MAR01236	'Leukotriene metabolism'	'20-OH-10,11-dihydro-LTB4[c] + H+[c] + NADPH[c] + O2[c] => 10,11-dihydro-20-dihydroxy-LTB4[c] + H2O[c] + NADP+[c]'	7.89235e-11
MAR01237	'Leukotriene metabolism'	'20-OH-10,11-dihydro-LTB4[r] + H+[r] + NADPH[r] + O2[r] => 10,11-dihydro-20-dihydroxy-LTB4[r] + H2O[r] + NADP+[r]'	0
MAR01238	'Leukotriene metabolism'	'10,11-dihydro-20-dihydroxy-LTB4[c] + H+[c] + NADPH[c] + O2[c] => 10,11-dihydro-20-trihydroxy-LTB4[c] + H2O[c] + NADP+[c]'	7.89235e-11
MAR01239	'Leukotriene metabolism'	'10,11-dihydro-20-dihydroxy-LTB4[r] + H+[r] + NADPH[r] + O2[r] => 10,11-dihydro-20-trihydroxy-LTB4[r] + H2O[r] + NADP+[r]'	0
MAR01241	'Leukotriene metabolism'	'10,11-dihydro-20-trihydroxy-LTB4[c] <=> 20-COOH-10,11-dihydro-LTB4[c] + H+[c] + H2O[c]'	4.05506e-11
MAR01244	'Leukotriene metabolism'	'20-COOH-10,11-dihydro-LTB4[c] + NADP+[c] => 20-COOH-LTB4[c] + H+[c] + NADPH[c]'	6.44011e-11
MAR01245	'Leukotriene metabolism'	'20-COOH-10,11-dihydro-LTB4[m] + NADP+[m] => 20-COOH-LTB4[m] + H+[m] + NADPH[m]'	5.25463e-11
MAR01246	'Leukotriene metabolism'	'20-COOH-10,11-dihydro-LTB4[p] + NADP+[p] => 20-COOH-LTB4[p] + H+[p] + NADPH[p]'	0
MAR01248	'Leukotriene metabolism'	'20-COOH-LTB4[c] + ATP[c] + CoA[c] <=> 20-CoA-20-oxo-LTB4[c] + AMP[c] + PPi[c]'	0
MAR01249	'Leukotriene metabolism'	'20-COOH-LTB4[m] + ATP[m] + CoA[m] <=> 20-CoA-20-oxo-LTB4[m] + AMP[m] + PPi[m]'	0
MAR01250	'Leukotriene metabolism'	'20-COOH-LTB4[r] + ATP[r] + CoA[r] <=> 20-CoA-20-oxo-LTB4[r] + AMP[r] + PPi[r]'	0
MAR01251	'Leukotriene metabolism'	'20-COOH-LTB4[p] + ATP[p] + CoA[p] <=> 20-CoA-20-oxo-LTB4[p] + AMP[p] + PPi[p]'	0
MAR01253	'Leukotriene metabolism'	'20-CoA-20-oxo-LTB4[m] + O2[m] => (18E)-20-oxo-20-CoA-LTB4[m] + H2O2[m]'	0
MAR01254	'Leukotriene metabolism'	'20-CoA-20-oxo-LTB4[p] + O2[p] => (18E)-20-oxo-20-CoA-LTB4[p] + H2O2[p]'	0
MAR01255	'Leukotriene metabolism'	'(18E)-20-oxo-20-CoA-LTB4[m] + H2O[m] => 20-CoA-20-oxo-18r-hydroxy-LTB4[m]'	0
MAR01256	'Leukotriene metabolism'	'(18E)-20-oxo-20-CoA-LTB4[p] + H2O[p] => 20-CoA-20-oxo-18r-hydroxy-LTB4[p]'	0
MAR01257	'Leukotriene metabolism'	'20-CoA-20-oxo-18r-hydroxy-LTB4[m] + NAD+[m] => 18,20-dioxo-20-CoA-LTB4[m] + H+[m] + NADH[m]'	0
MAR01258	'Leukotriene metabolism'	'20-CoA-20-oxo-18r-hydroxy-LTB4[p] + NAD+[p] => 18,20-dioxo-20-CoA-LTB4[p] + H+[p] + NADH[p]'	0
MAR01259	'Leukotriene metabolism'	'18,20-dioxo-20-CoA-LTB4[m] + CoA[m] => 18-CoA-18-oxo-dinor-LTB4[m] + acetyl-CoA[m]'	0
MAR01260	'Leukotriene metabolism'	'18,20-dioxo-20-CoA-LTB4[p] + CoA[p] => 18-CoA-18-oxo-dinor-LTB4[p] + acetyl-CoA[p]'	0
MAR01261	'Leukotriene metabolism'	'18-CoA-18-oxo-dinor-LTB4[m] + H2O[m] => CoA[m] + H+[m] + omega-carboxy-trinor-LTB4[m]'	0
MAR01262	'Leukotriene metabolism'	'18-CoA-18-oxo-dinor-LTB4[p] + H2O[p] => CoA[p] + H+[p] + omega-carboxy-trinor-LTB4[p]'	0
MAR01263	'Leukotriene metabolism'	'10,11-dihydro-LTB4-CoA[c] + AMP[c] + PPi[c] <=> 10,11-dihydro-LTB4[c] + ATP[c] + CoA[c]'	0
MAR01264	'Leukotriene metabolism'	'10,11-dihydro-LTB4-CoA[m] + AMP[m] + PPi[m] <=> 10,11-dihydro-LTB4[m] + ATP[m] + CoA[m]'	-3.03541e-05
MAR01265	'Leukotriene metabolism'	'10,11-dihydro-LTB4-CoA[r] + AMP[r] + PPi[r] <=> 10,11-dihydro-LTB4[r] + ATP[r] + CoA[r]'	0
MAR01266	'Leukotriene metabolism'	'10,11-dihydro-LTB4-CoA[p] + AMP[p] + PPi[p] <=> 10,11-dihydro-LTB4[p] + ATP[p] + CoA[p]'	-3.03541e-05
MAR01270	'Leukotriene metabolism'	'10,11-dihydro-LTB4-CoA[m] + O2[m] => 5(S),12(R)-dihydroxy-eicosa-2,8-trans-6,14-cis-tetraenoyl-CoA[m] + H2O2[m]'	0
MAR01271	'Leukotriene metabolism'	'10,11-dihydro-LTB4-CoA[p] + O2[p] => 5(S),12(R)-dihydroxy-eicosa-2,8-trans-6,14-cis-tetraenoyl-CoA[p] + H2O2[p]'	0
MAR01272	'Leukotriene metabolism'	'5(S),12(R)-dihydroxy-eicosa-2,8-trans-6,14-cis-tetraenoyl-CoA[m] + H2O[m] => 3(S),5(S),12(R)-trihydroxy-eicosa-8-trans-6,14-cis-trienoyl-CoA[m]'	0
MAR01273	'Leukotriene metabolism'	'5(S),12(R)-dihydroxy-eicosa-2,8-trans-6,14-cis-tetraenoyl-CoA[p] + H2O[p] => 3(S),5(S),12(R)-trihydroxy-eicosa-8-trans-6,14-cis-trienoyl-CoA[p]'	0
MAR01274	'Leukotriene metabolism'	'3(S),5(S),12(R)-trihydroxy-eicosa-8-trans-6,14-cis-trienoyl-CoA[m] + NAD+[m] => 3-oxo-5(S),12(R)-dihydroxy-eicosa-8-trans-6,14-cis-trienoyl-CoA[m] + H+[m] + NADH[m]'	0
MAR01275	'Leukotriene metabolism'	'3(S),5(S),12(R)-trihydroxy-eicosa-8-trans-6,14-cis-trienoyl-CoA[p] + NAD+[p] => 3-oxo-5(S),12(R)-dihydroxy-eicosa-8-trans-6,14-cis-trienoyl-CoA[p] + H+[p] + NADH[p]'	0
MAR01276	'Leukotriene metabolism'	'3-oxo-5(S),12(R)-dihydroxy-eicosa-8-trans-6,14-cis-trienoyl-CoA[m] + CoA[m] => 3(S),10(R)-OH-octadeca-6-trans-4,12-cis-trienoyl-CoA[m] + acetyl-CoA[m]'	0
MAR01277	'Leukotriene metabolism'	'3-oxo-5(S),12(R)-dihydroxy-eicosa-8-trans-6,14-cis-trienoyl-CoA[p] + CoA[p] => 3(S),10(R)-OH-octadeca-6-trans-4,12-cis-trienoyl-CoA[p] + acetyl-CoA[p]'	0
MAR01278	'Leukotriene metabolism'	'3(S),10(R)-OH-octadeca-6-trans-4,12-cis-trienoyl-CoA[m] + H2O[m] => 3(S),10(R)-OH-octadeca-6-trans-4,12-cis-trienoate[m] + CoA[m] + H+[m]'	0
MAR01279	'Leukotriene metabolism'	'3(S),10(R)-OH-octadeca-6-trans-4,12-cis-trienoyl-CoA[p] + H2O[p] => 3(S),10(R)-OH-octadeca-6-trans-4,12-cis-trienoate[p] + CoA[p] + H+[p]'	0
MAR01280	'Leukotriene metabolism'	'10,11-dihydro-12-epi-LTB4[c] + NADP+[c] <=> 10,11-dihydro-12-oxo-LTB4[c] + H+[c] + NADPH[c]'	0
MAR01281	'Leukotriene metabolism'	'10,11-dihydro-12-epi-LTB4[m] + NADP+[m] <=> 10,11-dihydro-12-oxo-LTB4[m] + H+[m] + NADPH[m]'	3.03542e-05
MAR01282	'Leukotriene metabolism'	'10,11-dihydro-12-epi-LTB4[p] + NADP+[p] <=> 10,11-dihydro-12-oxo-LTB4[p] + H+[p] + NADPH[p]'	3.03542e-05
MAR01287	'Leukotriene metabolism'	'H+[p] + leukotriene E4[p] + NADPH[p] + O2[p] => 20-hydroxy-LTE4[p] + H2O[p] + NADP+[p]'	0
MAR01288	'Leukotriene metabolism'	'20-hydroxy-LTE4[p] + NAD+[p] => 20-oxo-LTE4[p] + H+[p] + NADH[p]'	0
MAR01289	'Leukotriene metabolism'	'20-oxo-LTE4[p] + H2O[p] + NAD+[p] => 20-COOH-LTE4[p] + 2 H+[p] + NADH[p]'	0
MAR01290	'Leukotriene metabolism'	'20-COOH-LTE4-CoA[p] + AMP[p] + PPi[p] <=> 20-COOH-LTE4[p] + ATP[p] + CoA[p]'	0
MAR01291	'Leukotriene metabolism'	'20-COOH-LTE4-CoA[p] + O2[p] => (18E)-20-oxo-20-CoA-LTE4[p] + H2O2[p]'	0
MAR01292	'Leukotriene metabolism'	'(18E)-20-oxo-20-CoA-LTE4[p] + H2O[p] => 18(R)-hydroxy-20-oxo-20-CoA-LTE4[p]'	0
MAR01293	'Leukotriene metabolism'	'18(R)-hydroxy-20-oxo-20-CoA-LTE4[p] + NAD+[p] => 20-COOH-18-oxo-LTE4-CoA[p] + H+[p] + NADH[p]'	0
MAR01294	'Leukotriene metabolism'	'20-COOH-18-oxo-LTE4-CoA[p] + CoA[p] => acetyl-CoA[p] + omega-COOH-dinor-LTE4-CoA[p]'	0
MAR01295	'Leukotriene metabolism'	'18-COOH-LTE4[p] + CoA[p] + H+[p] <=> H2O[p] + omega-COOH-dinor-LTE4-CoA[p]'	0
MAR01296	'Leukotriene metabolism'	'O2[p] + omega-COOH-dinor-LTE4-CoA[p] => 18-COOH-(16E)-dinor-LTE5-CoA[p] + H2O2[p]'	0
MAR01297	'Leukotriene metabolism'	'18-COOH-(15E)-dinor-LTE4-CoA[p] + NADP+[p] <=> 18-COOH-(16E)-dinor-LTE5-CoA[p] + H+[p] + NADPH[p]'	0
MAR01298	'Leukotriene metabolism'	'16e-18-oxo-18-CoA-dinor-LTE4[p] <=> 18-COOH-(15E)-dinor-LTE4-CoA[p]'	0
MAR01299	'Leukotriene metabolism'	'16e-18-oxo-18-CoA-dinor-LTE4[p] + H2O[p] => 16(S)-hydroxy-18-oxo-18-CoA-LTE4[p]'	0
MAR01300	'Leukotriene metabolism'	'16(S)-hydroxy-18-oxo-18-CoA-LTE4[p] + NAD+[p] => 16,18-oxo-18-CoA-dinor-LTE4[p] + H+[p] + NADH[p]'	0
MAR01301	'Leukotriene metabolism'	'16e-18-oxo-18-CoA-dinor-LTE4[p] + CoA[p] + H2O[p] => acetyl-CoA[p] + 5 H+[p] + omega-COOH-tetranor-LTE3-CoA[p]'	0
MAR01303	'Leukotriene metabolism'	'3 H+[p] + O2[p] + omega-COOH-tetranor-LTE3-CoA[p] => (13E)-tetranor-16-oxo-16-CoA-LTE4[p] + H2O2[p]'	0
MAR01304	'Leukotriene metabolism'	'(13E)-tetranor-16-oxo-16-CoA-LTE4[p] + H2O[p] => (13E)-tetranor-16-carboxy-LTE4[p] + CoA[p] + H+[p]'	0
MAR04796	'Leukotriene metabolism'	'H2O[c] + leukotriene C4[c] => glutamate[c] + LTD4[c]'	2.89668e-10
MAR08546	'Eicosanoid metabolism'	'(13E)-11alpha-hydroxy-9,15-dioxoprost-13-enoate[c] + H+[c] + NADPH[c] <=> NADP+[c] + prostaglandin E1[c]'	0
MAR08548	'Eicosanoid metabolism'	'H2O[r] + leukotriene C4[r] <=> glutamate[r] + LTD4[r]'	0
MAR08556	'Eicosanoid metabolism'	'arachidonate[r] + H+[r] + NADPH[r] + O2[r] => 10-HETE[r] + H2O[r] + NADP+[r]'	0
MAR08559	'Eicosanoid metabolism'	'prostaglandin D2[r] <=> prostaglandin H2[r]'	0
MAR08560	'Eicosanoid metabolism'	'prostaglandin E2[r] <=> prostaglandin H2[r]'	0
MAR00154	'Acyl-CoA hydrolysis'	'H2O[c] + propanoyl-CoA[c] => CoA[c] + H+[c] + propanoate[c]'	1.94611e-11
MAR00189	'Acyl-CoA hydrolysis'	'H2O[c] + lauroyl-CoA[c] => CoA[c] + H+[c] + lauric acid[c]'	1.10172e-11
MAR00193	'Acyl-CoA hydrolysis'	'H2O[c] + tridecanoyl-CoA[c] => CoA[c] + H+[c] + tridecylic acid[c]'	1.05127e-11
MAR00197	'Acyl-CoA hydrolysis'	'H2O[c] + myristoyl-CoA[c] => CoA[c] + H+[c] + myristic acid[c]'	1.08487e-11
MAR00201	'Acyl-CoA hydrolysis'	'(9E)-tetradecenoyl-CoA[c] + H2O[c] => (9E)-tetradecenoic acid[c] + CoA[c] + H+[c]'	1.06989e-11
MAR00206	'Acyl-CoA hydrolysis'	'(7Z)-tetradecenoyl-CoA[c] + H2O[c] => (7Z)-tetradecenoic acid[c] + CoA[c] + H+[c]'	1.07189e-11
MAR00210	'Acyl-CoA hydrolysis'	'5-tetradecenoyl-CoA[c] + H2O[c] => CoA[c] + H+[c] + physeteric acid[c]'	1.07118e-11
MAR00214	'Acyl-CoA hydrolysis'	'H2O[c] + pentadecanoyl-CoA[c] => CoA[c] + H+[c] + pentadecylic acid[c]'	1.05289e-11
MAR00223	'Acyl-CoA hydrolysis'	'H2O[c] + palmitoyl-CoA[c] => CoA[c] + H+[c] + palmitate[c]'	1.03061e-11
MAR00230	'Acyl-CoA hydrolysis'	'H2O[c] + palmitoleoyl-CoA[c] => CoA[c] + H+[c] + palmitolate[c]'	1.09165e-11
MAR00234	'Acyl-CoA hydrolysis'	'7-hexadecenoyl-CoA[c] + H2O[c] => 7-palmitoleic acid[c] + CoA[c] + H+[c]'	1.07255e-11
MAR00238	'Acyl-CoA hydrolysis'	'H2O[c] + heptadecanoyl-CoA[c] => CoA[c] + H+[c] + margaric acid[c]'	1.0381e-11
MAR00242	'Acyl-CoA hydrolysis'	'(10Z)-heptadecenoyl-CoA[c] + H2O[c] => (10Z)-heptadecenoic acid[c] + CoA[c] + H+[c]'	1.06237e-11
MAR00246	'Acyl-CoA hydrolysis'	'9-heptadecenoyl-CoA[c] + H2O[c] => 9-heptadecylenic acid[c] + CoA[c] + H+[c]'	1.06234e-11
MAR00250	'Acyl-CoA hydrolysis'	'H2O[c] + stearoyl-CoA[c] => CoA[c] + H+[c] + stearate[c]'	1.03876e-11
MAR00256	'Acyl-CoA hydrolysis'	'(13Z)-octadecenoyl-CoA[c] + H2O[c] => (13Z)-octadecenoic acid[c] + CoA[c] + H+[c]'	1.0362e-11
MAR00260	'Acyl-CoA hydrolysis'	'cis-vaccenoyl-CoA[c] + H2O[c] => cis-vaccenic acid[c] + CoA[c] + H+[c]'	1.01514e-11
MAR00264	'Acyl-CoA hydrolysis'	'H2O[c] + oleoyl-CoA[c] => CoA[c] + H+[c] + oleate[c]'	1.2304e-11
MAR00268	'Acyl-CoA hydrolysis'	'(9E)-octadecenoyl-CoA[c] + H2O[c] => CoA[c] + elaidate[c] + H+[c]'	1.04074e-11
MAR00272	'Acyl-CoA hydrolysis'	'(7Z)-octadecenoyl-CoA[c] + H2O[c] => (7Z)-octadecenoic acid[c] + CoA[c] + H+[c]'	1.83939e-11
MAR00276	'Acyl-CoA hydrolysis'	'(6Z,9Z)-octadecadienoyl-CoA[c] + H2O[c] => (6Z,9Z)-octadecadienoic acid[c] + CoA[c] + H+[c]'	1.03334e-11
MAR00280	'Acyl-CoA hydrolysis'	'H2O[c] + nonadecanoyl-CoA[c] => CoA[c] + H+[c] + nonadecylic acid[c]'	1.02992e-11
MAR00284	'Acyl-CoA hydrolysis'	'eicosanoyl-CoA[c] + H2O[c] => CoA[c] + eicosanoate[c] + H+[c]'	1.02411e-11
MAR00290	'Acyl-CoA hydrolysis'	'(13Z)-eicosenoyl-CoA[c] + H2O[c] => (13Z)-eicosenoic acid[c] + CoA[c] + H+[c]'	9.77011e-12
MAR00294	'Acyl-CoA hydrolysis'	'(11Z)-eicosenoyl-CoA[c] + H2O[c] => cis-gondoic acid[c] + CoA[c] + H+[c]'	1.03173e-11
MAR00298	'Acyl-CoA hydrolysis'	'9-eicosenoyl-CoA[c] + H2O[c] => 9-eicosenoic acid[c] + CoA[c] + H+[c]'	1.08272e-11
MAR00302	'Acyl-CoA hydrolysis'	'(8Z,11Z)-eicosadienoyl-CoA[c] + H2O[c] => 8,11-eicosadienoic acid[c] + CoA[c] + H+[c]'	1.0901e-11
MAR00306	'Acyl-CoA hydrolysis'	'(5Z,8Z,11Z)-eicosatrienoyl-CoA[c] + H2O[c] => CoA[c] + H+[c] + mead acid[c]'	1.07195e-11
MAR00310	'Acyl-CoA hydrolysis'	'H2O[c] + heneicosanoyl-CoA[c] => CoA[c] + H+[c] + henicosanoic acid[c]'	9.98656e-12
MAR00314	'Acyl-CoA hydrolysis'	'docosanoyl-CoA[c] + H2O[c] => behenic acid[c] + CoA[c] + H+[c]'	9.93215e-12
MAR00320	'Acyl-CoA hydrolysis'	'(13Z)-docosenoyl-CoA[c] + H2O[c] => cis-erucic acid[c] + CoA[c] + H+[c]'	9.97136e-12
MAR00324	'Acyl-CoA hydrolysis'	'(11Z)-docosenoyl-CoA[c] + H2O[c] => cis-cetoleic acid[c] + CoA[c] + H+[c]'	1.10403e-11
MAR00328	'Acyl-CoA hydrolysis'	'H2O[c] + tricosanoyl-CoA[c] => CoA[c] + H+[c] + tricosanoic acid[c]'	1.11926e-11
MAR00332	'Acyl-CoA hydrolysis'	'H2O[c] + tetracosanoyl-CoA[c] => CoA[c] + H+[c] + lignocerate[c]'	1.06722e-11
MAR00338	'Acyl-CoA hydrolysis'	'(15Z)-tetracosenoyl-CoA[c] + H2O[c] => CoA[c] + H+[c] + nervonic acid[c]'	1.03806e-11
MAR00342	'Acyl-CoA hydrolysis'	'H2O[c] + hexacosanoyl-CoA[c] => cerotic acid[c] + CoA[c] + H+[c]'	1.0426e-11
MAR00346	'Acyl-CoA hydrolysis'	'H2O[c] + hexacosenoyl-CoA[c] => CoA[c] + H+[c] + ximenic acid[c]'	1.03431e-11
MAR00350	'Acyl-CoA hydrolysis'	'H2O[c] + linolenoyl-CoA[c] => CoA[c] + H+[c] + linolenate[c]'	1.02032e-11
MAR00354	'Acyl-CoA hydrolysis'	'(6Z,9Z,12Z,15Z)-octadecatetraenoyl-CoA[c] + H2O[c] => CoA[c] + H+[c] + stearidonic acid[c]'	1.04713e-11
MAR00358	'Acyl-CoA hydrolysis'	'(8Z,11Z,14Z,17Z)-eicosatetraenoyl-CoA[c] + H2O[c] => CoA[c] + H+[c] + omega-3-arachidonic acid[c]'	1.01855e-11
MAR00362	'Acyl-CoA hydrolysis'	'(5Z,8Z,11Z,14Z,17Z)-eicosapentaenoyl-CoA[c] + H2O[c] => CoA[c] + EPA[c] + H+[c]'	1.02358e-11
MAR00366	'Acyl-CoA hydrolysis'	'(7Z,10Z,13Z,16Z,19Z)-docosapentaenoyl-CoA[c] + H2O[c] => CoA[c] + DPA[c] + H+[c]'	1.01297e-11
MAR00370	'Acyl-CoA hydrolysis'	'(9Z,12Z,15Z,18Z,21Z)-tetracosapentaenoyl-CoA[c] + H2O[c] => (9Z,12Z,15Z,18Z,21Z)-TPA[c] + CoA[c] + H+[c]'	1.04627e-11
MAR00374	'Acyl-CoA hydrolysis'	'(6Z,9Z,12Z,15Z,18Z,21Z)-tetracosahexaenoyl-CoA[c] + H2O[c] => (6Z,9Z,12Z,15Z,18Z,21Z)-THA[c] + CoA[c] + H+[c]'	1.0446e-11
MAR00378	'Acyl-CoA hydrolysis'	'(4Z,7Z,10Z,13Z,16Z,19Z)-docosahexaenoyl-CoA[c] + H2O[c] => CoA[c] + DHA[c] + H+[c]'	9.80368e-12
MAR00382	'Acyl-CoA hydrolysis'	'(11Z,14Z,17Z)-eicosatrienoyl-CoA[c] + H2O[c] => (11Z,14Z,17Z)-eicosatrienoic acid[c] + CoA[c] + H+[c]'	1.06859e-11
MAR00386	'Acyl-CoA hydrolysis'	'13,16,19-docosatrienoyl-CoA[c] + H2O[c] => 13,16,19-docosatrienoic acid[c] + CoA[c] + H+[c]'	1.09392e-11
MAR00390	'Acyl-CoA hydrolysis'	'10,13,16,19-docosatetraenoyl-CoA[c] + H2O[c] => 10,13,16,19-docosatetraenoic acid[c] + CoA[c] + H+[c]'	1.06103e-11
MAR00394	'Acyl-CoA hydrolysis'	'12,15,18,21-tetracosatetraenoyl-CoA[c] + H2O[c] => 12,15,18,21-tetracosatetraenoic acid[c] + CoA[c] + H+[c]'	1.10316e-11
MAR00398	'Acyl-CoA hydrolysis'	'H2O[c] + linoleoyl-CoA[c] => CoA[c] + H+[c] + linoleate[c]'	1.00368e-11
MAR00402	'Acyl-CoA hydrolysis'	'gamma-linolenoyl-CoA[c] + H2O[c] => CoA[c] + gamma-linolenate[c] + H+[c]'	1.05186e-11
MAR00406	'Acyl-CoA hydrolysis'	'dihomo-gamma-linolenoyl-CoA[c] + H2O[c] => CoA[c] + dihomo-gamma-linolenate[c] + H+[c]'	1.02113e-11
MAR00410	'Acyl-CoA hydrolysis'	'arachidonyl-CoA[c] + H2O[c] => arachidonate[c] + CoA[c] + H+[c]'	1.17179e-11
MAR00414	'Acyl-CoA hydrolysis'	'(7Z,10Z,13Z,16Z)-docosatetraenoyl-CoA[c] + H2O[c] => adrenic acid[c] + CoA[c] + H+[c]'	1.00882e-11
MAR00418	'Acyl-CoA hydrolysis'	'(9Z,12Z,15Z,18Z)-tetracosatetraenoyl-CoA[c] + H2O[c] => (9Z,12Z,15Z,18Z)-TTA[c] + CoA[c] + H+[c]'	1.06221e-11
MAR00422	'Acyl-CoA hydrolysis'	'(6Z,9Z,12Z,15Z,18Z)-tetracosapentaenoyl-CoA[c] + H2O[c] => (6Z,9Z,12Z,15Z,18Z)-TPA[c] + CoA[c] + H+[c]'	1.02433e-11
MAR00426	'Acyl-CoA hydrolysis'	'(4Z,7Z,10Z,13Z,16Z)-docosapentaenoyl-CoA[c] + H2O[c] => (4Z,7Z,10Z,13Z,16Z)-DPA[c] + CoA[c] + H+[c]'	1.01958e-11
MAR00430	'Acyl-CoA hydrolysis'	'(11Z,14Z)-eicosadienoyl-CoA[c] + H2O[c] => (11Z,14Z)-eicosadienoic acid[c] + CoA[c] + H+[c]'	1.05878e-11
MAR00434	'Acyl-CoA hydrolysis'	'(13Z,16Z)-docosadienoyl-CoA[c] + H2O[c] => (13Z,16Z)-docosadienoic acid[c] + CoA[c] + H+[c]'	1.09366e-11
MAR00438	'Acyl-CoA hydrolysis'	'10,13,16-docosatrienoyl-CoA[c] + H2O[c] => 10,13,16-docosatriynoic acid[c] + CoA[c] + H+[c]'	1.07341e-11
MAR03475	'Acyl-CoA hydrolysis'	'acetyl-CoA[p] + H2O[p] => acetate[p] + CoA[p] + H+[p]'	0
MAR00159	'Carnitine shuttle (cytosolic)'	'butyryl-CoA[c] + L-carnitine[c] <=> CoA[c] + O-butanoylcarnitine[c]'	0.31085
MAR02591	'Carnitine shuttle (cytosolic)'	'CoA[c] + O-acetylcarnitine[c] <=> acetyl-CoA[c] + L-carnitine[c]'	0.413925
MAR02594	'Carnitine shuttle (cytosolic)'	'CoA[c] + O-propanoylcarnitine[c] <=> L-carnitine[c] + propanoyl-CoA[c]'	1.89796e-11
MAR02599	'Carnitine shuttle (cytosolic)'	'CoA[c] + malonyl-carnitin[c] <=> L-carnitine[c] + malonyl-CoA[c]'	3.28647e-10
MAR02602	'Carnitine shuttle (cytosolic)'	'CoA[c] + dodecanoylcarnitine[c] <=> lauroyl-CoA[c] + L-carnitine[c]'	0.000368103
MAR02605	'Carnitine shuttle (cytosolic)'	'CoA[c] + tridecanoylcarnitine[c] <=> L-carnitine[c] + tridecanoyl-CoA[c]'	2.15608e-11
MAR02608	'Carnitine shuttle (cytosolic)'	'CoA[c] + tetradecanoylcarnitine[c] <=> L-carnitine[c] + myristoyl-CoA[c]'	0.247493
MAR02611	'Carnitine shuttle (cytosolic)'	'(9E)-tetradecenoyl-CoA[c] + L-carnitine[c] <=> CoA[c] + tetradecenoylcarnitine(5)[c]'	-3.09456e-11
MAR02614	'Carnitine shuttle (cytosolic)'	'(7Z)-tetradecenoyl-CoA[c] + L-carnitine[c] <=> CoA[c] + tetradecenoylcarnitine(7)[c]'	0.240821
MAR02620	'Carnitine shuttle (cytosolic)'	'5-tetradecenoyl-CoA[c] + L-carnitine[c] <=> CoA[c] + tetradecenoylcarnitine(9)[c]'	0.240821
MAR02623	'Carnitine shuttle (cytosolic)'	'CoA[c] + pentadecanoylcarnitine[c] <=> L-carnitine[c] + pentadecanoyl-CoA[c]'	2.7935e-11
MAR02626	'Carnitine shuttle (cytosolic)'	'CoA[c] + L-palmitoylcarnitine[c] <=> L-carnitine[c] + palmitoyl-CoA[c]'	2.20412
MAR02633	'Carnitine shuttle (cytosolic)'	'7-hexadecenoyl-CoA[c] + L-carnitine[c] <=> CoA[c] + hexadecenoylcarnitine(9)[c]'	-0.000368103
MAR02636	'Carnitine shuttle (cytosolic)'	'CoA[c] + palmitoleoyl-carnitine[c] <=> L-carnitine[c] + palmitoleoyl-CoA[c]'	-0.526254
MAR02642	'Carnitine shuttle (cytosolic)'	'CoA[c] + heptadecanoylcarnitine[c] <=> heptadecanoyl-CoA[c] + L-carnitine[c]'	3.368e-11
MAR02648	'Carnitine shuttle (cytosolic)'	'(10Z)-heptadecenoyl-CoA[c] + L-carnitine[c] <=> CoA[c] + heptadecenoylcarnitine(7)[c]'	-2.91592e-11
MAR02651	'Carnitine shuttle (cytosolic)'	'9-heptadecenoyl-CoA[c] + L-carnitine[c] <=> CoA[c] + heptadecenoylcarnitine(8)[c]'	-2.64178e-11
MAR02654	'Carnitine shuttle (cytosolic)'	'CoA[c] + stearoylcarnitine[c] <=> L-carnitine[c] + stearoyl-CoA[c]'	0.184713
MAR02657	'Carnitine shuttle (cytosolic)'	'(13Z)-octadecenoyl-CoA[c] + L-carnitine[c] <=> CoA[c] + octadecenoylcarnitine(5)[c]'	-0.000678265
MAR02660	'Carnitine shuttle (cytosolic)'	'CoA[c] + octadecenoylcarnitine(7)[c] <=> cis-vaccenoyl-CoA[c] + L-carnitine[c]'	5.29568e-12
MAR02663	'Carnitine shuttle (cytosolic)'	'CoA[c] + L-oleoylcarnitine[c] <=> L-carnitine[c] + oleoyl-CoA[c]'	0.0116749
MAR02666	'Carnitine shuttle (cytosolic)'	'(9E)-octadecenoyl-CoA[c] + L-carnitine[c] <=> (9E)-octadecenoylcarnitine[c] + CoA[c]'	-0.000106511
MAR02669	'Carnitine shuttle (cytosolic)'	'(7Z)-octadecenoyl-CoA[c] + L-carnitine[c] <=> CoA[c] + octadecenoylcarnitine(11)[c]'	-2.74446e-11
MAR02672	'Carnitine shuttle (cytosolic)'	'(6Z,9Z)-octadecadienoyl-CoA[c] + L-carnitine[c] <=> (6Z,9Z)-octadecadienoylcarnitine[c] + CoA[c]'	-1.32804e-11
MAR02675	'Carnitine shuttle (cytosolic)'	'CoA[c] + nonadecanoylcarnitine[c] <=> L-carnitine[c] + nonadecanoyl-CoA[c]'	-5.85584e-12
MAR02678	'Carnitine shuttle (cytosolic)'	'CoA[c] + eicosanoylcarnitine[c] <=> eicosanoyl-CoA[c] + L-carnitine[c]'	2.41528e-11
MAR02681	'Carnitine shuttle (cytosolic)'	'(13Z)-eicosenoyl-CoA[c] + L-carnitine[c] <=> CoA[c] + eicosenoylcarnitine(7)[c]'	1.11318e-11
MAR02684	'Carnitine shuttle (cytosolic)'	'(11Z)-eicosenoyl-CoA[c] + L-carnitine[c] <=> CoA[c] + eicosenoylcarnitine(9)[c]'	-1.07088e-11
MAR02687	'Carnitine shuttle (cytosolic)'	'9-eicosenoyl-CoA[c] + L-carnitine[c] <=> CoA[c] + eicosenoylcarnitine(11)[c]'	-3.32408e-11
MAR02690	'Carnitine shuttle (cytosolic)'	'(8Z,11Z)-eicosadienoyl-CoA[c] + L-carnitine[c] <=> (8Z,11Z)-eicosadienoylcarnitine[c] + CoA[c]'	-3.30299e-11
MAR02693	'Carnitine shuttle (cytosolic)'	'(5Z,8Z,11Z)-eicosatrienoyl-CoA[c] + L-carnitine[c] <=> (5Z,8Z,11Z)-eicosatrienoylcarnitine[c] + CoA[c]'	-3.0811e-11
MAR02699	'Carnitine shuttle (cytosolic)'	'CoA[c] + heneicosanoylcarnitine[c] <=> heneicosanoyl-CoA[c] + L-carnitine[c]'	-2.77796e-11
MAR02702	'Carnitine shuttle (cytosolic)'	'CoA[c] + docosanoylcarnitine[c] <=> docosanoyl-CoA[c] + L-carnitine[c]'	-3.91012e-11
MAR02705	'Carnitine shuttle (cytosolic)'	'(13Z)-docosenoyl-CoA[c] + L-carnitine[c] <=> CoA[c] + docosenoylcarnitine[c]'	4.36834e-11
MAR02708	'Carnitine shuttle (cytosolic)'	'(11Z)-docosenoyl-CoA[c] + L-carnitine[c] <=> CoA[c] + docosenoylcarnitine(11)[c]'	-3.08524e-11
MAR02711	'Carnitine shuttle (cytosolic)'	'CoA[c] + octadecatrienoylcarnitine[c] <=> L-carnitine[c] + linolenoyl-CoA[c]'	0.02163
MAR02714	'Carnitine shuttle (cytosolic)'	'(6Z,9Z,12Z,15Z)-octadecatetraenoyl-CoA[c] + L-carnitine[c] <=> (6Z,9Z,12Z,15Z)-octadecatetraenoylcarnitine[c] + CoA[c]'	0.0760479
MAR02717	'Carnitine shuttle (cytosolic)'	'(8Z,11Z,14Z,17Z)-eicosatetraenoyl-CoA[c] + L-carnitine[c] <=> (8Z,11Z,14Z,17Z)-eicosatetraenoylcarnitine[c] + CoA[c]'	-4.55157e-11
MAR02720	'Carnitine shuttle (cytosolic)'	'(5Z,8Z,11Z,14Z,17Z)-eicosapentaenoyl-CoA[c] + L-carnitine[c] <=> (5Z,8Z,11Z,14Z,17Z)-eicosapentaenoylcarnitine[c] + CoA[c]'	0.108666
MAR02726	'Carnitine shuttle (cytosolic)'	'(7Z,10Z,13Z,16Z,19Z)-docosapentaenoyl-CoA[c] + L-carnitine[c] <=> (7Z,10Z,13Z,16Z,19Z)-docosapentaenoylcarnitine[c] + CoA[c]'	1.73187e-12
MAR02730	'Carnitine shuttle (cytosolic)'	'(4Z,7Z,10Z,13Z,16Z,19Z)-docosahexaenoyl-CoA[c] + L-carnitine[c] <=> CoA[c] + docosahexaenoylcarnitine[c]'	0.00010797
MAR02733	'Carnitine shuttle (cytosolic)'	'(11Z,14Z,17Z)-eicosatrienoyl-CoA[c] + L-carnitine[c] <=> (11Z,14Z,17Z)-eicosatrienoylcarnitine[c] + CoA[c]'	-3.21493e-11
MAR02736	'Carnitine shuttle (cytosolic)'	'13,16,19-docosatrienoyl-CoA[c] + L-carnitine[c] <=> 13,16,19-docosatrienoylcarnitine[c] + CoA[c]'	-3.22232e-11
MAR02739	'Carnitine shuttle (cytosolic)'	'10,13,16,19-docosatetraenoyl-CoA[c] + L-carnitine[c] <=> 10,13,16,19-docosatetraenoylcarnitine[c] + CoA[c]'	-3.14017e-11
MAR02742	'Carnitine shuttle (cytosolic)'	'CoA[c] + linoleic-carnitine[c] <=> L-carnitine[c] + linoleoyl-CoA[c]'	2.57437e-11
MAR02746	'Carnitine shuttle (cytosolic)'	'CoA[c] + gamma-linolenoylcarnitine[c] <=> gamma-linolenoyl-CoA[c] + L-carnitine[c]'	-2.82038e-11
MAR02752	'Carnitine shuttle (cytosolic)'	'CoA[c] + eicosatrienoylcarnitine[c] <=> dihomo-gamma-linolenoyl-CoA[c] + L-carnitine[c]'	4.53926e-11
MAR02755	'Carnitine shuttle (cytosolic)'	'arachidonyl-carnitine[c] + CoA[c] <=> arachidonyl-CoA[c] + L-carnitine[c]'	1.02852e-11
MAR02759	'Carnitine shuttle (cytosolic)'	'(7Z,10Z,13Z,16Z)-docosatetraenoyl-CoA[c] + L-carnitine[c] <=> CoA[c] + ocosatetraenoylcarnitine[c]'	-0.00010797
MAR02762	'Carnitine shuttle (cytosolic)'	'(4Z,7Z,10Z,13Z,16Z)-docosapentaenoyl-CoA[c] + L-carnitine[c] <=> (4Z,7Z,10Z,13Z,16Z)-docosapentaenoylcarnitine[c] + CoA[c]'	-6.20239e-12
MAR02768	'Carnitine shuttle (cytosolic)'	'(11Z,14Z)-eicosadienoyl-CoA[c] + L-carnitine[c] <=> CoA[c] + eicosadienoylcarnitine[c]'	-1.75967e-12
MAR02771	'Carnitine shuttle (cytosolic)'	'(13Z,16Z)-docosadienoyl-CoA[c] + L-carnitine[c] <=> (13Z,16Z)-docosadienoylcarnitine[c] + CoA[c] + H+[c]'	-3.33359e-11
MAR02774	'Carnitine shuttle (cytosolic)'	'10,13,16-docosatrienoyl-CoA[c] + L-carnitine[c] <=> 10,13,16-docosatrienoylcarnitine[c] + CoA[c]'	-3.01847e-12
MAR02877	'Carnitine shuttle (cytosolic)'	'12,15,18,21-tetracosatetraenoyl-CoA[c] + L-carnitine[c] <=> 12,15,18,21-tetracosatetraenoylcarnitine[c] + CoA[c]'	2.92856e-11
MAR03032	'Carnitine shuttle (cytosolic)'	'CoA[c] + L-octanoylcarnitine[c] <=> L-carnitine[c] + octanoyl-CoA[c]'	1.62705
MAR00160	'Carnitine shuttle (mitochondrial)'	'L-carnitine[c] + O-butanoylcarnitine[m] <=> L-carnitine[m] + O-butanoylcarnitine[c]'	-0.0905351
MAR00161	'Carnitine shuttle (mitochondrial)'	'CoA[m] + O-butanoylcarnitine[m] <=> butyryl-CoA[m] + L-carnitine[m]'	0.31085
MAR00162	'Carnitine shuttle (mitochondrial)'	'L-carnitine[m] + L-octanoylcarnitine[c] <=> L-carnitine[c] + L-octanoylcarnitine[m]'	-1.62705
MAR00163	'Carnitine shuttle (mitochondrial)'	'CoA[m] + L-octanoylcarnitine[m] <=> L-carnitine[m] + octanoyl-CoA[m]'	-1.62705
MAR02592	'Carnitine shuttle (mitochondrial)'	'L-carnitine[m] + O-acetylcarnitine[c] => L-carnitine[c] + O-acetylcarnitine[m]'	1.08771e-10
MAR02593	'Carnitine shuttle (mitochondrial)'	'CoA[m] + O-acetylcarnitine[m] <=> acetyl-CoA[m] + L-carnitine[m]'	-2.36316
MAR02596	'Carnitine shuttle (mitochondrial)'	'L-carnitine[c] + O-propanoylcarnitine[m] <=> L-carnitine[m] + O-propanoylcarnitine[c]'	0.065214
MAR02598	'Carnitine shuttle (mitochondrial)'	'CoA[m] + O-propanoylcarnitine[m] <=> L-carnitine[m] + propanoyl-CoA[m]'	-0.000647813
MAR02600	'Carnitine shuttle (mitochondrial)'	'L-carnitine[m] + malonyl-carnitin[c] => L-carnitine[c] + malonyl-carnitin[m]'	1.63975e-11
MAR02601	'Carnitine shuttle (mitochondrial)'	'CoA[m] + malonyl-carnitin[m] <=> L-carnitine[m] + malonyl-CoA[m]'	-2.19754e-11
MAR02603	'Carnitine shuttle (mitochondrial)'	'dodecanoylcarnitine[m] + L-carnitine[c] <=> dodecanoylcarnitine[c] + L-carnitine[m]'	0.000368103
MAR02604	'Carnitine shuttle (mitochondrial)'	'CoA[m] + dodecanoylcarnitine[m] <=> lauroyl-CoA[m] + L-carnitine[m]'	-0.000368103
MAR02606	'Carnitine shuttle (mitochondrial)'	'L-carnitine[c] + tridecanoylcarnitine[m] <=> L-carnitine[m] + tridecanoylcarnitine[c]'	2.15608e-11
MAR02607	'Carnitine shuttle (mitochondrial)'	'CoA[m] + tridecanoylcarnitine[m] <=> L-carnitine[m] + tridecanoyl-CoA[m]'	-1.82682e-11
MAR02609	'Carnitine shuttle (mitochondrial)'	'L-carnitine[c] + tetradecanoylcarnitine[m] <=> L-carnitine[m] + tetradecanoylcarnitine[c]'	0.494986
MAR02610	'Carnitine shuttle (mitochondrial)'	'CoA[m] + tetradecanoylcarnitine[m] <=> L-carnitine[m] + myristoyl-CoA[m]'	-0.494986
MAR02612	'Carnitine shuttle (mitochondrial)'	'L-carnitine[c] + tetradecenoylcarnitine(5)[m] <=> L-carnitine[m] + tetradecenoylcarnitine(5)[c]'	0.0648901
MAR02613	'Carnitine shuttle (mitochondrial)'	'(9E)-tetradecenoyl-CoA[m] + L-carnitine[m] <=> CoA[m] + tetradecenoylcarnitine(5)[m]'	3.39658e-11
MAR02616	'Carnitine shuttle (mitochondrial)'	'L-carnitine[c] + tetradecenoylcarnitine(7)[m] <=> L-carnitine[m] + tetradecenoylcarnitine(7)[c]'	-0.240821
MAR02618	'Carnitine shuttle (mitochondrial)'	'(7Z)-tetradecenoyl-CoA[m] + L-carnitine[m] <=> CoA[m] + tetradecenoylcarnitine(7)[m]'	-0.240821
MAR02621	'Carnitine shuttle (mitochondrial)'	'L-carnitine[c] + tetradecenoylcarnitine(9)[m] <=> L-carnitine[m] + tetradecenoylcarnitine(9)[c]'	-0.240821
MAR02622	'Carnitine shuttle (mitochondrial)'	'5-tetradecenoyl-CoA[m] + L-carnitine[m] <=> CoA[m] + tetradecenoylcarnitine(9)[m]'	-0.240821
MAR02624	'Carnitine shuttle (mitochondrial)'	'L-carnitine[c] + pentadecanoylcarnitine[m] <=> L-carnitine[m] + pentadecanoylcarnitine[c]'	0.0648901
MAR02625	'Carnitine shuttle (mitochondrial)'	'CoA[m] + pentadecanoylcarnitine[m] <=> L-carnitine[m] + pentadecanoyl-CoA[m]'	-2.71926e-11
MAR02629	'Carnitine shuttle (mitochondrial)'	'L-carnitine[c] + L-palmitoylcarnitine[m] <=> L-carnitine[m] + L-palmitoylcarnitine[c]'	1.33744
MAR02630	'Carnitine shuttle (mitochondrial)'	'CoA[m] + L-palmitoylcarnitine[m] <=> L-carnitine[m] + palmitoyl-CoA[m]'	-2.54511
MAR02634	'Carnitine shuttle (mitochondrial)'	'hexadecenoylcarnitine(9)[m] + L-carnitine[c] <=> hexadecenoylcarnitine(9)[c] + L-carnitine[m]'	-1.45516
MAR02635	'Carnitine shuttle (mitochondrial)'	'7-hexadecenoyl-CoA[m] + L-carnitine[m] <=> CoA[m] + hexadecenoylcarnitine(9)[m]'	-2.95868e-11
MAR02638	'Carnitine shuttle (mitochondrial)'	'L-carnitine[c] + palmitoleoyl-carnitine[m] <=> L-carnitine[m] + palmitoleoyl-carnitine[c]'	0.0648901
MAR02640	'Carnitine shuttle (mitochondrial)'	'CoA[m] + palmitoleoyl-carnitine[m] <=> L-carnitine[m] + palmitoleoyl-CoA[m]'	8.80521e-11
MAR02644	'Carnitine shuttle (mitochondrial)'	'heptadecanoylcarnitine[m] + L-carnitine[c] <=> heptadecanoylcarnitine[c] + L-carnitine[m]'	0.0648901
MAR02646	'Carnitine shuttle (mitochondrial)'	'CoA[m] + heptadecanoylcarnitine[m] <=> heptadecanoyl-CoA[m] + L-carnitine[m]'	-3.23359e-11
MAR02649	'Carnitine shuttle (mitochondrial)'	'heptadecenoylcarnitine(7)[m] + L-carnitine[c] <=> heptadecenoylcarnitine(7)[c] + L-carnitine[m]'	3.1066e-11
MAR02650	'Carnitine shuttle (mitochondrial)'	'(10Z)-heptadecenoyl-CoA[m] + L-carnitine[m] <=> CoA[m] + heptadecenoylcarnitine(7)[m]'	3.1066e-11
MAR02652	'Carnitine shuttle (mitochondrial)'	'heptadecenoylcarnitine(8)[m] + L-carnitine[c] <=> heptadecenoylcarnitine(8)[c] + L-carnitine[m]'	3.10655e-11
MAR02653	'Carnitine shuttle (mitochondrial)'	'9-heptadecenoyl-CoA[m] + L-carnitine[m] <=> CoA[m] + heptadecenoylcarnitine(8)[m]'	3.10655e-11
MAR02655	'Carnitine shuttle (mitochondrial)'	'L-carnitine[c] + stearoylcarnitine[m] <=> L-carnitine[m] + stearoylcarnitine[c]'	0.0648901
MAR02656	'Carnitine shuttle (mitochondrial)'	'CoA[m] + stearoylcarnitine[m] <=> L-carnitine[m] + stearoyl-CoA[m]'	-4.42628e-11
MAR02658	'Carnitine shuttle (mitochondrial)'	'L-carnitine[c] + octadecenoylcarnitine(5)[m] <=> L-carnitine[m] + octadecenoylcarnitine(5)[c]'	0.0590526
MAR02659	'Carnitine shuttle (mitochondrial)'	'(13Z)-octadecenoyl-CoA[m] + L-carnitine[m] <=> CoA[m] + octadecenoylcarnitine(5)[m]'	3.30046e-11
MAR02661	'Carnitine shuttle (mitochondrial)'	'L-carnitine[c] + octadecenoylcarnitine(7)[m] <=> L-carnitine[m] + octadecenoylcarnitine(7)[c]'	5.29568e-12
MAR02662	'Carnitine shuttle (mitochondrial)'	'CoA[m] + octadecenoylcarnitine(7)[m] <=> cis-vaccenoyl-CoA[m] + L-carnitine[m]'	4.2277e-12
MAR02664	'Carnitine shuttle (mitochondrial)'	'L-carnitine[c] + L-oleoylcarnitine[m] <=> L-carnitine[m] + L-oleoylcarnitine[c]'	0.0116749
MAR02665	'Carnitine shuttle (mitochondrial)'	'CoA[m] + L-oleoylcarnitine[m] <=> L-carnitine[m] + oleoyl-CoA[m]'	-0.0116749
MAR02667	'Carnitine shuttle (mitochondrial)'	'(9E)-octadecenoylcarnitine[c] + L-carnitine[m] <=> (9E)-octadecenoylcarnitine[m] + L-carnitine[c]'	-0.0648901
MAR02668	'Carnitine shuttle (mitochondrial)'	'(9E)-octadecenoyl-CoA[m] + L-carnitine[m] <=> (9E)-octadecenoylcarnitine[m] + CoA[m]'	3.30976e-11
MAR02670	'Carnitine shuttle (mitochondrial)'	'L-carnitine[c] + octadecenoylcarnitine(11)[m] <=> L-carnitine[m] + octadecenoylcarnitine(11)[c]'	3.26774e-11
MAR02671	'Carnitine shuttle (mitochondrial)'	'(7Z)-octadecenoyl-CoA[m] + L-carnitine[m] <=> CoA[m] + octadecenoylcarnitine(11)[m]'	3.26774e-11
MAR02673	'Carnitine shuttle (mitochondrial)'	'(6Z,9Z)-octadecadienoylcarnitine[c] + L-carnitine[m] <=> (6Z,9Z)-octadecadienoylcarnitine[m] + L-carnitine[c]'	-0.0648901
MAR02674	'Carnitine shuttle (mitochondrial)'	'(6Z,9Z)-octadecadienoyl-CoA[m] + L-carnitine[m] <=> (6Z,9Z)-octadecadienoylcarnitine[m] + CoA[m]'	4.24789e-11
MAR02676	'Carnitine shuttle (mitochondrial)'	'L-carnitine[c] + nonadecanoylcarnitine[m] <=> L-carnitine[m] + nonadecanoylcarnitine[c]'	-5.85584e-12
MAR02677	'Carnitine shuttle (mitochondrial)'	'CoA[m] + nonadecanoylcarnitine[m] <=> L-carnitine[m] + nonadecanoyl-CoA[m]'	7.33153e-12
MAR02679	'Carnitine shuttle (mitochondrial)'	'eicosanoylcarnitine[m] + L-carnitine[c] <=> eicosanoylcarnitine[c] + L-carnitine[m]'	0.0648901
MAR02680	'Carnitine shuttle (mitochondrial)'	'CoA[m] + eicosanoylcarnitine[m] <=> eicosanoyl-CoA[m] + L-carnitine[m]'	-1.14193e-11
MAR02682	'Carnitine shuttle (mitochondrial)'	'eicosenoylcarnitine(7)[m] + L-carnitine[c] <=> eicosenoylcarnitine(7)[c] + L-carnitine[m]'	-9.99911e-12
MAR02683	'Carnitine shuttle (mitochondrial)'	'(13Z)-eicosenoyl-CoA[m] + L-carnitine[m] <=> CoA[m] + eicosenoylcarnitine(7)[m]'	-9.99911e-12
MAR02685	'Carnitine shuttle (mitochondrial)'	'eicosenoylcarnitine(9)[m] + L-carnitine[c] <=> eicosenoylcarnitine(9)[c] + L-carnitine[m]'	2.61218e-11
MAR02686	'Carnitine shuttle (mitochondrial)'	'(11Z)-eicosenoyl-CoA[m] + L-carnitine[m] <=> CoA[m] + eicosenoylcarnitine(9)[m]'	2.61218e-11
MAR02688	'Carnitine shuttle (mitochondrial)'	'eicosenoylcarnitine(11)[m] + L-carnitine[c] <=> eicosenoylcarnitine(11)[c] + L-carnitine[m]'	3.32408e-11
MAR02689	'Carnitine shuttle (mitochondrial)'	'9-eicosenoyl-CoA[m] + L-carnitine[m] <=> CoA[m] + eicosenoylcarnitine(11)[m]'	3.32408e-11
MAR02691	'Carnitine shuttle (mitochondrial)'	'(8Z,11Z)-eicosadienoylcarnitine[c] + L-carnitine[m] <=> (8Z,11Z)-eicosadienoylcarnitine[m] + L-carnitine[c]'	-3.30299e-11
MAR02692	'Carnitine shuttle (mitochondrial)'	'(8Z,11Z)-eicosadienoyl-CoA[m] + L-carnitine[m] <=> (8Z,11Z)-eicosadienoylcarnitine[m] + CoA[m]'	4.10614e-11
MAR02695	'Carnitine shuttle (mitochondrial)'	'(5Z,8Z,11Z)-eicosatrienoylcarnitine[c] + L-carnitine[m] <=> (5Z,8Z,11Z)-eicosatrienoylcarnitine[m] + L-carnitine[c]'	-3.0811e-11
MAR02697	'Carnitine shuttle (mitochondrial)'	'(5Z,8Z,11Z)-eicosatrienoyl-CoA[m] + L-carnitine[m] <=> (5Z,8Z,11Z)-eicosatrienoylcarnitine[m] + CoA[m]'	3.71056e-11
MAR02700	'Carnitine shuttle (mitochondrial)'	'heneicosanoylcarnitine[m] + L-carnitine[c] <=> heneicosanoylcarnitine[c] + L-carnitine[m]'	-2.77796e-11
MAR02701	'Carnitine shuttle (mitochondrial)'	'CoA[m] + heneicosanoylcarnitine[m] <=> heneicosanoyl-CoA[m] + L-carnitine[m]'	2.86254e-11
MAR02703	'Carnitine shuttle (mitochondrial)'	'docosanoylcarnitine[m] + L-carnitine[c] <=> docosanoylcarnitine[c] + L-carnitine[m]'	-3.91012e-11
MAR02704	'Carnitine shuttle (mitochondrial)'	'CoA[m] + docosanoylcarnitine[m] <=> docosanoyl-CoA[m] + L-carnitine[m]'	4.26924e-11
MAR02706	'Carnitine shuttle (mitochondrial)'	'docosenoylcarnitine[m] + L-carnitine[c] <=> docosenoylcarnitine[c] + L-carnitine[m]'	-4.04553e-11
MAR02707	'Carnitine shuttle (mitochondrial)'	'(13Z)-docosenoyl-CoA[m] + L-carnitine[m] <=> CoA[m] + docosenoylcarnitine[m]'	-4.04553e-11
MAR02709	'Carnitine shuttle (mitochondrial)'	'docosenoylcarnitine(11)[m] + L-carnitine[c] <=> docosenoylcarnitine(11)[c] + L-carnitine[m]'	3.33844e-11
MAR02710	'Carnitine shuttle (mitochondrial)'	'(11Z)-docosenoyl-CoA[m] + L-carnitine[m] <=> CoA[m] + docosenoylcarnitine(11)[m]'	3.33844e-11
MAR02712	'Carnitine shuttle (mitochondrial)'	'L-carnitine[c] + octadecatrienoylcarnitine[m] <=> L-carnitine[m] + octadecatrienoylcarnitine[c]'	0.02163
MAR02713	'Carnitine shuttle (mitochondrial)'	'CoA[m] + octadecatrienoylcarnitine[m] <=> L-carnitine[m] + linolenoyl-CoA[m]'	-0.02163
MAR02715	'Carnitine shuttle (mitochondrial)'	'(6Z,9Z,12Z,15Z)-octadecatetraenoylcarnitine[c] + L-carnitine[m] <=> (6Z,9Z,12Z,15Z)-octadecatetraenoylcarnitine[m] + L-carnitine[c]'	-0.119223
MAR02716	'Carnitine shuttle (mitochondrial)'	'(6Z,9Z,12Z,15Z)-octadecatetraenoyl-CoA[m] + L-carnitine[m] <=> (6Z,9Z,12Z,15Z)-octadecatetraenoylcarnitine[m] + CoA[m]'	0.108666
MAR02718	'Carnitine shuttle (mitochondrial)'	'(8Z,11Z,14Z,17Z)-eicosatetraenoylcarnitine[c] + L-carnitine[m] <=> (8Z,11Z,14Z,17Z)-eicosatetraenoylcarnitine[m] + L-carnitine[c]'	-0.0648901
MAR02719	'Carnitine shuttle (mitochondrial)'	'(8Z,11Z,14Z,17Z)-eicosatetraenoyl-CoA[m] + L-carnitine[m] <=> (8Z,11Z,14Z,17Z)-eicosatetraenoylcarnitine[m] + CoA[m]'	4.60962e-11
MAR02722	'Carnitine shuttle (mitochondrial)'	'(5Z,8Z,11Z,14Z,17Z)-eicosapentaenoylcarnitine[c] + L-carnitine[m] <=> (5Z,8Z,11Z,14Z,17Z)-eicosapentaenoylcarnitine[m] + L-carnitine[c]'	-0.0105573
MAR02724	'Carnitine shuttle (mitochondrial)'	'(5Z,8Z,11Z,14Z,17Z)-eicosapentaenoyl-CoA[m] + L-carnitine[m] <=> (5Z,8Z,11Z,14Z,17Z)-eicosapentaenoylcarnitine[m] + CoA[m]'	-0.108666
MAR02727	'Carnitine shuttle (mitochondrial)'	'(7Z,10Z,13Z,16Z,19Z)-docosapentaenoylcarnitine[c] + L-carnitine[m] <=> (7Z,10Z,13Z,16Z,19Z)-docosapentaenoylcarnitine[m] + L-carnitine[c]'	-0.0648901
MAR02729	'Carnitine shuttle (mitochondrial)'	'(7Z,10Z,13Z,16Z,19Z)-docosapentaenoyl-CoA[m] + L-carnitine[m] <=> (7Z,10Z,13Z,16Z,19Z)-docosapentaenoylcarnitine[m] + CoA[m]'	2.96433e-11
MAR02731	'Carnitine shuttle (mitochondrial)'	'docosahexaenoylcarnitine[m] + L-carnitine[c] <=> docosahexaenoylcarnitine[c] + L-carnitine[m]'	-6.80777e-11
MAR02732	'Carnitine shuttle (mitochondrial)'	'(4Z,7Z,10Z,13Z,16Z,19Z)-docosahexaenoyl-CoA[m] + L-carnitine[m] <=> CoA[m] + docosahexaenoylcarnitine[m]'	-6.80777e-11
MAR02734	'Carnitine shuttle (mitochondrial)'	'(11Z,14Z,17Z)-eicosatrienoylcarnitine[c] + L-carnitine[m] <=> (11Z,14Z,17Z)-eicosatrienoylcarnitine[m] + L-carnitine[c]'	-3.21493e-11
MAR02735	'Carnitine shuttle (mitochondrial)'	'(11Z,14Z,17Z)-eicosatrienoyl-CoA[m] + L-carnitine[m] <=> (11Z,14Z,17Z)-eicosatrienoylcarnitine[m] + CoA[m]'	4.4581e-11
MAR02737	'Carnitine shuttle (mitochondrial)'	'13,16,19-docosatrienoylcarnitine[c] + L-carnitine[m] <=> 13,16,19-docosatrienoylcarnitine[m] + L-carnitine[c]'	-3.22232e-11
MAR02738	'Carnitine shuttle (mitochondrial)'	'13,16,19-docosatrienoyl-CoA[m] + L-carnitine[m] <=> 13,16,19-docosatrienoylcarnitine[m] + CoA[m]'	4.52738e-11
MAR02740	'Carnitine shuttle (mitochondrial)'	'10,13,16,19-docosatetraenoylcarnitine[c] + L-carnitine[m] <=> 10,13,16,19-docosatetraenoylcarnitine[m] + L-carnitine[c]'	-3.18742e-11
MAR02741	'Carnitine shuttle (mitochondrial)'	'10,13,16,19-docosatetraenoyl-CoA[m] + L-carnitine[m] <=> 10,13,16,19-docosatetraenoylcarnitine[m] + CoA[m]'	4.35791e-11
MAR02744	'Carnitine shuttle (mitochondrial)'	'L-carnitine[c] + linoleic-carnitine[m] <=> L-carnitine[m] + linoleic-carnitine[c]'	0.0648901
MAR02745	'Carnitine shuttle (mitochondrial)'	'CoA[m] + linoleic-carnitine[m] => L-carnitine[m] + linoleoyl-CoA[m]'	4.1334e-11
MAR02748	'Carnitine shuttle (mitochondrial)'	'gamma-linolenoylcarnitine[m] + L-carnitine[c] <=> gamma-linolenoylcarnitine[c] + L-carnitine[m]'	0.0648901
MAR02750	'Carnitine shuttle (mitochondrial)'	'CoA[m] + gamma-linolenoylcarnitine[m] <=> gamma-linolenoyl-CoA[m] + L-carnitine[m]'	3.86541e-11
MAR02753	'Carnitine shuttle (mitochondrial)'	'eicosatrienoylcarnitine[m] + L-carnitine[c] <=> eicosatrienoylcarnitine[c] + L-carnitine[m]'	0.0648901
MAR02754	'Carnitine shuttle (mitochondrial)'	'CoA[m] + eicosatrienoylcarnitine[m] <=> dihomo-gamma-linolenoyl-CoA[m] + L-carnitine[m]'	-7.90815e-12
MAR02757	'Carnitine shuttle (mitochondrial)'	'arachidonyl-carnitine[m] + L-carnitine[c] <=> arachidonyl-carnitine[c] + L-carnitine[m]'	0.0648901
MAR02758	'Carnitine shuttle (mitochondrial)'	'arachidonyl-carnitine[m] + CoA[m] <=> arachidonyl-CoA[m] + L-carnitine[m]'	6.58168e-12
MAR02760	'Carnitine shuttle (mitochondrial)'	'L-carnitine[c] + ocosatetraenoylcarnitine[m] <=> L-carnitine[m] + ocosatetraenoylcarnitine[c]'	0.0648901
MAR02761	'Carnitine shuttle (mitochondrial)'	'(7Z,10Z,13Z,16Z)-docosatetraenoyl-CoA[m] + L-carnitine[m] <=> CoA[m] + ocosatetraenoylcarnitine[m]'	5.15043e-11
MAR02764	'Carnitine shuttle (mitochondrial)'	'(4Z,7Z,10Z,13Z,16Z)-docosapentaenoylcarnitine[c] + L-carnitine[m] <=> (4Z,7Z,10Z,13Z,16Z)-docosapentaenoylcarnitine[m] + L-carnitine[c]'	-0.0648901
MAR02766	'Carnitine shuttle (mitochondrial)'	'(4Z,7Z,10Z,13Z,16Z)-docosapentaenoyl-CoA[m] + L-carnitine[m] <=> (4Z,7Z,10Z,13Z,16Z)-docosapentaenoylcarnitine[m] + CoA[m]'	1.19431e-11
MAR02769	'Carnitine shuttle (mitochondrial)'	'eicosadienoylcarnitine[m] + L-carnitine[c] <=> eicosadienoylcarnitine[c] + L-carnitine[m]'	3.27862e-11
MAR02770	'Carnitine shuttle (mitochondrial)'	'(11Z,14Z)-eicosadienoyl-CoA[m] + L-carnitine[m] <=> CoA[m] + eicosadienoylcarnitine[m]'	3.27862e-11
MAR02772	'Carnitine shuttle (mitochondrial)'	'(13Z,16Z)-docosadienoylcarnitine[c] + L-carnitine[m] <=> (13Z,16Z)-docosadienoylcarnitine[m] + L-carnitine[c]'	-3.33359e-11
MAR02773	'Carnitine shuttle (mitochondrial)'	'(13Z,16Z)-docosadienoyl-CoA[m] + L-carnitine[m] <=> (13Z,16Z)-docosadienoylcarnitine[m] + CoA[m] + H+[m]'	4.83277e-11
MAR02775	'Carnitine shuttle (mitochondrial)'	'10,13,16-docosatrienoylcarnitine[c] + L-carnitine[m] <=> 10,13,16-docosatrienoylcarnitine[m] + L-carnitine[c]'	-3.28937e-11
MAR02776	'Carnitine shuttle (mitochondrial)'	'10,13,16-docosatrienoyl-CoA[m] + L-carnitine[m] <=> 10,13,16-docosatrienoylcarnitine[m] + CoA[m]'	3.75192e-11
MAR03519	'Carnitine shuttle (mitochondrial)'	'4(R),8-dimethyl-nonanoyl-CoA[m] + L-carnitine[m] <=> 4,8-dimethylnonanoylcarnitine[m] + CoA[m]'	-2.55885e-18
[truncated: 6,371 more rows]
